# Supplementary material for: RB1 aberrations predict outcomes of immune checkpoint inhibitor combination therapy in NSCLC
Source: Front Oncol. 2023 Jun 27;13:1172728. doi: 10.3389/fonc.2023.1172728 (PMC10334286; doi:10.3389/fonc.2023.1172728)
Supplement: Supplementary file 2 [file Table_2.xlsx]

## Sheet: Sheet1
ID	age	sex	smoking_history	cancer_type	stage	Firstline	Trt_drug	PD_L1	Tissue_sample	Plasma_sample	follow_up (days)	ORR	PFS (days)	PFS_status
1	41	male	yes	adc	IV	yes	Anti-PD(L)1 and chemo	NA	NA	NA	84	SD	84	1
2	76	male	no	scc	IV	No	Anti-PD(L)1 and chemo	NA	F17021847369	P17021847368	11	PD	11	1
3	63	male	yes	scc	IV	yes	Anti-PD(L)1 and chemo	positive	TB209G0249	PB209G0248	41	PD	41	1
4	70	male	yes	scc	III	yes	Anti-PD(L)1 and chemo	positive	FB203B0061	PB203A0056	277	PR	277	1
5	58	male	yes	adc	IV	No	NA	positive	FD19810099	PA19810098	217	SD	217	1
6	52	female	no	adc	IV	yes	Anti-PD(L)1 and chemo	positive	TF190509209876	P190509209875	30	PD	30	1
7	57	female	no	NSCLC	IV	No	Anti-PD(L)1 and chemo	positive	TB21430214	PB213N0160	74	PD	74	1
8	70	male	yes	adc	IV	No	Anti-PD-(L)1, Anti-angiogenic and chemo	positive	TB196B0095	PA196B0094	30	PD	30	1
9	54	male	no	adc	IV	yes	Anti-PD-(L)1, Anti-angiogenic and chemo	positive	FA196K0070	PA196K0069	1212	PR	1212	0
10	58	male	yes	adc	IV	No	Anti-PD(L)1 and Anti-angiogenic	NA	NA	NA	92	SD	92	1
11	72	male	no	scc	IV	yes	Anti-PD(L)1 and chemo	positive	F190425206203	P190425206202	264	PR	264	1
12	58	male	no	adc	III	yes	Anti-PD-(L)1, Anti-angiogenic and chemo	negative	FB207U0135	NA	219	PR	219	0
13	62	female	no	adc	IV	yes	Anti-PD(L)1 and chemo	positive	TB200D0071	PB200D0070	190	PR	190	1
14	60	female	no	adc	IV	yes	Anti-PD(L)1 and chemo	NA	NA	NA	141	SD	141	1
15	67	male	no	scc	IV	yes	Anti-PD(L)1 and chemo	negative	FB21700014	PB21790080	54	PD	54	1
16	66	female	no	adc	IV	No	Anti-PD-(L)1, Anti-angiogenic and chemo	NA	F181102157760	P181102157759	42	PD	42	1
17	72	male	no	adc	IV	yes	Anti-PD(L)1 and chemo	negative	FC20730128	PB20730127	823	SD	823	0
18	79	male	yes	scc	IV	yes	Anti-PD(L)1 and chemo	positive	TB20250086	PB20250085	49	SD	49	1
19	63	male	yes	adc	III	yes	Anti-PD(L)1 and chemo	negative	TB222Q0020	NA	222	PR	222	0
20	70	male	yes	scc	IV	yes	Anti-PD(L)1 and chemo	negative	FB21680182	PB21650176	142	SD	142	1
21	65	female	no	NSCLC	IV	No	Anti-PD(L)1 and chemo	negative	TB199P0076	NA	999	PR	999	0
22	71	male	NA	scc	III	yes	Anti-PD(L)1 and chemo	negative	TB206C0038	PB206C0037	190	SD	190	1
23	70	male	yes	adc	IV	yes	Anti-PD(L)1 and Anti-angiogenic	NA	T181115160935	P181114160712	570	PR	570	1
24	66	female	no	adc	IV	No	Anti-PD(L)1 and Anti-angiogenic	NA	NA	NA	150	PD	150	1
25	71	male	yes	scc	III	yes	Anti-PD(L)1 and chemo	positive	TF190418203528	P190418203527	134	PR	134	1
26	61	female	NA	adc	IV	yes	Anti-PD(L)1 and chemo	positive	FB216A0203	PB215T0360	480	SD	480	0
27	76	female	no	adc	IV	No	Anti-PD(L)1 and chemo	negative	TB21AG0260	PB21900271	175	SD	175	1
28	52	male	yes	adc	IV	yes	Anti-PD-(L)1, Anti-angiogenic and chemo	NA	NA	P17121690880	67	PD	67	1
29	69	male	yes	adc	III	yes	Anti-PD(L)1 and chemo	positive	FB212N0060	NA	617	SD	617	0
30	67	male	no	adc	IV	yes	Anti-PD(L)1 and chemo	negative	F190430207665	P190429207464	1266	SD	1266	0
31	72	female	no	adc	IV	No	Anti-PD(L)1 and Anti-angiogenic	NA	NA	P180724134907	189	SD	189	1
32	71	male	yes	scc	IV	yes	Anti-PD(L)1 and chemo	positive	FC20B80036	PB20B40112	676	PR	676	0
33	69	female	no	adc	IV	yes	Anti-PD-(L)1, Anti-angiogenic and chemo	positive	TB20340038	PA202S0044	947	PR	947	0
34	60	male	yes	adc	IV	yes	Anti-PD(L)1 and chemo	negative	TF190417203103	P190416202672	40	SD	40	1
35	70	male	yes	adc	III	yes	Anti-PD(L)1 and chemo	negative	FB22630062	PB22620114	53	PR	53	0
36	50	male	yes	adc	IV	yes	Anti-PD(L)1 and chemo	negative	TB21640124	PB21640123	71	PD	71	1
37	60	female	no	adc	IV	yes	Anti-PD-(L)1, Anti-angiogenic and chemo	NA	TF190216185026	P190216185025	163	PR	163	1
38	66	female	no	adc	IV	No	Anti-PD-(L)1, Anti-angiogenic and chemo	negative	FB21BL0228	PB21470124	81	PD	81	1
39	80	male	no	adc	IV	yes	Anti-PD(L)1 and chemo	positive	FD195D0112	PA195D0111	606	PR	606	1
40	70	male	no	scc	IV	yes	Anti-PD(L)1 and chemo	negative	FB19AM0178	PA19AL0108	1059	PR	1059	0
41	72	male	no	adc	IV	yes	Anti-PD-(L)1, Anti-angiogenic and chemo	negative	FB20AK0227	PB20AK0226	219	PR	219	1
42	76	female	no	adc	IV	yes	Anti-PD-(L)1, Anti-angiogenic and chemo	negative	FB215K0094	PB215A0029	95	PD	95	1
43	55	male	no	adc	III	yes	Anti-PD(L)1 and chemo	positive	TB19AB0026	PA19AB0025	885	PR	885	1
44	73	male	no	adc	IV	yes	Anti-PD(L)1 and chemo	negative	FB19BD0147	PA19BG0055	199	SD	199	1
45	46	male	yes	adc	IV	No	Anti-PD(L)1 and Anti-angiogenic	NA	F181123163380	P181121162457	91	SD	91	1
46	73	female	no	adc	III	yes	Anti-PD(L)1 and chemo	negative	FB20B90107	NA	505	PR	505	1
47	55	male	yes	adc	IV	yes	Anti-PD-(L)1, Anti-angiogenic and chemo	positive	FB217K0118	PB217F0201	426	PR	426	0
48	65	male	no	adc	IV	yes	Anti-PD-(L)1, Anti-angiogenic and chemo	positive	FB190U0015	PA190U0014	194	SD	194	1
49	69	female	no	adc	IV	No	Anti-PD-(L)1, Anti-angiogenic and chemo	negative	TB21BF0026	PB21BF0025	103	PR	103	1
50	77	male	no	scc	IV	No	Anti-PD(L)1 and chemo	NA	NA	NA	166	SD	166	1
51	69	female	no	adc	III	No	NA	negative	FB206Q0171	PB206P0066	411	SD	411	1
52	79	male	yes	scc	III	yes	Anti-PD-(L)1, Anti-angiogenic and chemo	NA	NA	NA	225	SD	225	1
53	73	male	no	scc	IV	yes	Anti-PD-(L)1, Anti-angiogenic and chemo	NA	F190116178257	P190116178256	364	PR	364	1
