# Supplementary material for: RB1 aberrations predict outcomes of immune checkpoint inhibitor combination therapy in NSCLC
Source: Front Oncol. 2023 Jun 27;13:1172728. doi: 10.3389/fonc.2023.1172728 (PMC10334286; doi:10.3389/fonc.2023.1172728)
Supplement: Supplementary file 3 [file Table_3.xlsx]

## Sheet: sample id
ID	Tissue_sample	Plasma_sample
1	NA	NA
2	F17021847369	P17021847368
3	TB209G0249	PB209G0248
4	FB203B0061	PB203A0056
5	FD19810099	PA19810098
6	TF190509209876	P190509209875
7	TB21430214	PB213N0160
8	TB196B0095	PA196B0094
9	FA196K0070	PA196K0069
10	NA	NA
11	F190425206203	P190425206202
12	FB207U0135	NA
13	TB200D0071	PB200D0070
14	NA	NA
15	FB21700014	PB21790080
16	F181102157760	P181102157759
17	FC20730128	PB20730127
18	TB20250086	PB20250085
19	TB222Q0020	NA
20	FB21680182	PB21650176
21	TB199P0076	NA
22	TB206C0038	PB206C0037
23	T181115160935	P181114160712
24	NA	NA
25	TF190418203528	P190418203527
26	FB216A0203	PB215T0360
27	TB21AG0260	PB21900271
28	NA	P17121690880
29	FB212N0060	NA
30	F190430207665	P190429207464
31	NA	P180724134907
32	FC20B80036	PB20B40112
33	TB20340038	PA202S0044
34	TF190417203103	P190416202672
35	FB22630062	PB22620114
36	TB21640124	PB21640123
37	TF190216185026	P190216185025
38	FB21BL0228	PB21470124
39	FD195D0112	PA195D0111
40	FB19AM0178	PA19AL0108
41	FB20AK0227	PB20AK0226
42	FB215K0094	PB215A0029
43	TB19AB0026	PA19AB0025
44	FB19BD0147	PA19BG0055
45	F181123163380	P181121162457
46	FB20B90107	NA
47	FB217K0118	PB217F0201
48	FB190U0015	PA190U0014
49	TB21BF0026	PB21BF0025
50	NA	NA
51	FB206Q0171	PB206P0066
52	NA	NA
53	F190116178257	P190116178256

## Sheet: TMB
ID	Tissue_sample	Plasma_sample	tTMB	bTMB	bMSAF
1	NA	NA	NA	NA	NA
2	F17021847369	P17021847368	8.9	10.1	0.8129
3	TB209G0249	PB209G0248	5.3	10.6	0.3211
4	FB203B0061	PB203A0056	11.6	16.9	0.3026
5	FD19810099	PA19810098	9.5	18	0.2192
6	TF190509209876	P190509209875	12.4	13.6	0.1875
7	TB21430214	PB213N0160	5.3	5.3	0.1346
8	TB196B0095	PA196B0094	5.3	7.4	0.1029
9	FA196K0070	PA196K0069	6.3	7.4	0.0812
10	NA	NA	NA	NA	NA
11	F190425206203	P190425206202	23.7	26	0.0749
12	FB207U0135	NA	10.6	NA	NA
13	TB200D0071	PB200D0070	4.2	4.2	0.0567
14	NA	NA	NA	NA	NA
15	FB21700014	PB21790080	12.7	11.6	0.0536
16	F181102157760	P181102157759	4.5	6.8	0.0533
17	FC20730128	PB20730127	11.6	20.1	0.0489
18	TB20250086	PB20250085	2.1	5.3	0.0388
19	TB222Q0020	NA	29.9	NA	NA
20	FB21680182	PB21650176	10.6	13.7	0.0373
21	TB199P0076	NA	0	NA	NA
22	TB206C0038	PB206C0037	0	7.4	0.0365
23	T181115160935	P181114160712	14.7	13.6	0.0281
24	NA	NA	NA	NA	NA
25	TF190418203528	P190418203527	10.2	5.7	0.026
26	FB216A0203	PB215T0360	7.4	8.5	0.0244
27	TB21AG0260	PB21900271	34	4.1	0.0234
28	NA	P17121690880	NA	4.7	0.02
29	FB212N0060	NA	6.3	NA	NA
30	F190430207665	P190429207464	2.3	2.3	0.0189
31	NA	P180724134907	NA	4.5	0.016
32	FC20B80036	PB20B40112	11.6	5.3	0.0138
33	TB20340038	PA202S0044	11.6	2.1	0.0129
34	TF190417203103	P190416202672	13.6	9	0.0108
35	FB22630062	PB22620114	10.3	0	0.0098
36	TB21640124	PB21640123	32.8	16.9	0.0088
37	TF190216185026	P190216185025	4.5	1.1	0.0083
38	FB21BL0228	PB21470124	7.2	2.1	0.0072
39	FD195D0112	PA195D0111	13.7	4.2	0.0067
40	FB19AM0178	PA19AL0108	8.5	1.1	0.0055
41	FB20AK0227	PB20AK0226	12.7	1.1	0.0054
42	FB215K0094	PB215A0029	7.4	1.1	0.0051
43	TB19AB0026	PA19AB0025	7.4	3.2	0.005
44	FB19BD0147	PA19BG0055	15.9	2.1	0.0042
45	F181123163380	P181121162457	3.4	2.3	0
46	FB20B90107	NA	0	NA	NA
47	FB217K0118	PB217F0201	3.2	0	0
48	FB190U0015	PA190U0014	7.4	0	0
49	TB21BF0026	PB21BF0025	2.1	0	0
50	NA	NA	NA	NA	NA
51	FB206Q0171	PB206P0066	4.2	0	0
52	NA	NA	NA	NA	NA
53	F190116178257	P190116178256	7.9	1.1	0

## Sheet: mutations
sample	Type	Gene	Gene.ID	AAChange	Chr.start	Chr.end	Ref	Alt	Hom.Het	ExonicFunc	rsID	AF	CopyNumber	DP(ref:alt)	NormalID	NormalAF	NormalDP(ref:alt)	Comment	Hotspot	Strand	CLNSIG	CLNREVSTAT	CLNDNINCL	CLINID	BRCAClass	CosmicID	Cosmic.Occurence	HGMD_class	Variant_effect_LOVD	InterVar_Class	1000g	1000gEAS	ExAC_ALL	ExAC_EAS	gnomAD_exome_ALL	gnomAD_exome_EAS	gnomAD_genome_ALL	gnomAD_genome_EAS	GS_ALL	SIFT.score	SIFT.pred	PolyPhen.score	PolyPhen.pred	CADD_phred	GERP++_RS	OMIM_Inheritance	OMIM_Link	InterVar_ACMG	Chr.start_rule3
F17021847369	CNV	MCL1	.	.	.	.	.	.	.	.	.	.	16.6414	.	.	.	.	.	CN	.	.	.	.	.	.	.	.	.	.	.	.	.	.	.	.	.	.	.	.	.	.	.	.	.	.	.	.	.	.
F17021847369	Mutant	CYP2D7	CYP2D7:NM_001348386.3:exon5	c.632_638delinsGAGGGATC(p.E211Gfs*43)	22:42538508	22:42538514	AGTCCCT	GATCCCTC	het	frameshift_variant	.	0.7362	.	417(110:307)	B17021847367-Ge-CLN	0	61(9:0)	.	NHS	.	.	.	.	.	.	.	.	.	.	Uncertain significance	.	.	.	.	.	.	.	.	.	.	.	.	.	.	.	.	.	PM2	22:42538508
F17021847369	Mutant	RB1	RB1:NM_000321.2:exon18	c.1735C>T(p.R579*)	13:49027168	13:49027168	C	T	het	stop_gained	rs121913305	0.5514	.	827(371:456)	B17021847367-Ge-CLN	0	128(128:0)	.	NHS	.	Pathogenic	criteria_provided;_multiple_submitters;_no_conflicts	.	126785	.	COSM892	30	DM	.	Pathogenic	.	.	.	.	.	.	.	.	.	.	.	.	.	37	1.75	;;Autosomal dominant; Somatic mutation;Autosomal dominant; Somatic mutation;	https://www.omim.org/entry/109800;https://www.omim.org/entry/259500;https://www.omim.org/entry/180200;https://www.omim.org/entry/180200;https://www.omim.org/entry/182280	PVS1; PM2; PP5	13:49027168
F17021847369	Mutant	TP53	TP53:NM_000546.5:exon5	c.532del(p.H178Tfs*69)	17:7578398	17:7578398	G	-	het	frameshift_variant	rs863223300	0.4329	.	887(503:384)	B17021847367-Ge-CLN	0	150(150:0)	.	NHS	.	Pathogenic	criteria_provided;_multiple_submitters;_no_conflicts	.	12377	1	.	.	DM	.	Pathogenic	.	.	.	.	.	.	.	.	.	.	.	.	.	.	.	Autosomal dominant;Autosomal dominant;Autosomal dominant;;Autosomal dominant;Autosomal dominant; Somatic mutation;Autosomal dominant; Somatic mutation;;Autosomal dominant;;Somatic mutation;	https://www.omim.org/entry/202300;https://www.omim.org/entry/614740;https://www.omim.org/entry/618165;https://www.omim.org/entry/114480;https://www.omim.org/entry/260500;https://www.omim.org/entry/114500;https://www.omim.org/entry/137800;https://www.omim.org/entry/114550;https://www.omim.org/entry/151623;https://www.omim.org/entry/607107;https://www.omim.org/entry/259500;https://www.omim.org/entr…	PVS1; PM2; PP5	17:7578398
F17021847369	Mutant	EPHA2	EPHA2:NM_004431.5:exon3	c.248C>G(p.T83S)	1:16475448	1:16475448	G	C	het	missense_variant	.	0.3296	.	895(600:295)	B17021847367-Ge-CLN	0	147(147:0)	.	NHS	.	.	.	.	.	.	.	.	.	.	Uncertain significance	.	.	.	.	.	.	.	.	.	0.147	T	0.998	D	23.8	5.35	Autosomal dominant	https://www.omim.org/entry/116600	PM1; PM2	1:16475448
F17021847369	Mutant	PRF1	PRF1:NM_005041.5:exon2	c.13C>G(p.L5V)	10:72360646	10:72360646	G	C	het	missense_variant	.	0.0695	.	806(750:56)	B17021847367-Ge-CLN	0	150(150:0)	.	NHS	.	.	.	.	.	.	.	.	.	.	Uncertain significance	.	.	.	.	.	.	.	.	.	0.276	T	0.002	B	0.001	-1.47	;Autosomal recessive;	https://www.omim.org/entry/609135;https://www.omim.org/entry/603553;https://www.omim.org/entry/605027	PM2; BP4	10:72360646
F17021847369	Mutant	ATR	ATR:NM_001184.4:exon28	c.4888del(p.T1630Pfs*4)	3:142226916	3:142226916	T	-	het	frameshift_variant	.	0.0306	.	1112(1078:34)	B17021847367-Ge-CLN	0	120(120:0)	.	NHS	.	.	.	.	.	.	.	.	.	.	Likely pathogenic	.	.	.	.	.	.	.	.	.	.	.	.	.	.	.	Autosomal dominant;Autosomal recessive	https://www.omim.org/entry/614564;https://www.omim.org/entry/210600	PVS1; PM2	3:142226916
F17021847369	Mutant	BARD1	BARD1:NM_000465.4:exon10	c.1972C>G(p.R658G)	2:215595164	2:215595164	G	C	het	missense_variant	.	0.03	.	533(517:16)	B17021847367-Ge-CLN	0	99(99:0)	.	NHS	.	.	.	.	.	.	.	.	.	.	Likely pathogenic	.	.	.	.	.	.	.	.	.	0.05	D	0.031	B	24.9	5.77	Autosomal dominant; Somatic mutation	https://www.omim.org/entry/114480	PM1; PM2; PM5; BP1	2:215595164
F17021847369	Mutant	EPHA3	EPHA3:NM_005233.6:exon16	c.2700C>G(p.N900K)	3:89521623	3:89521623	C	G	het	missense_variant	.	0.0103	.	1073(1062:11)	B17021847367-Ge-CLN	0	143(143:0)	.	NHS	.	.	.	.	.	.	.	.	.	.	Uncertain significance	.	.	.	.	.	.	.	.	.	0.916	T	0.978	D	23.8	1.94	.	.	PM1; PM2; BP4	3:89521623
F181102157760	CNV	CDK4	.	.	.	.	.	.	.	.	.	.	30.5924	.	.	.	.	.	CN	.	.	.	.	.	.	.	.	.	.	.	.	.	.	.	.	.	.	.	.	.	.	.	.	.	.	.	.	.	.
F181102157760	CNV	MDM2	.	.	.	.	.	.	.	.	.	.	22.2202	.	.	.	.	.	CN	.	.	.	.	.	.	.	.	.	.	.	.	.	.	.	.	.	.	.	.	.	.	.	.	.	.	.	.	.	.
F181102157760	CNV	NKX2-1	.	.	.	.	.	.	.	.	.	.	50.8438	.	.	.	.	.	CN	.	.	.	.	.	.	.	.	.	.	.	.	.	.	.	.	.	.	.	.	.	.	.	.	.	.	.	.	.	.
F181102157760	Mutant	ERBB2	ERBB2:NM_004448.3:exon20	c.2313_2324dup(p.Y772_A775dup)	17:37880981	17:37880981	-	GCATACGTGATG	het	inframe_insertion	rs397516975	0.5229	.	218(104:114)	B181102157758-Ge-CLN	0	226(226:0)	.	HS3	.	Likely_pathogenic	criteria_provided;_single_submitter	.	13875	.	.	.	.	.	Uncertain significance	.	.	.	.	.	.	.	.	.	.	.	.	.	.	.	;;;	https://www.omim.org/entry/211980;https://www.omim.org/entry/613659;https://www.omim.org/entry/137800	PM2; PM4; PP5	17:37880995
F181102157760	Mutant	BAP1	BAP1:NM_004656.4:exon9	c.724G>T(p.E242*)	3:52440328	3:52440328	C	A	het	stop_gained	.	0.1804	.	194(159:35)	B181102157758-Ge-CLN	0	210(210:0)	.	NHS	.	.	.	.	.	.	COSM6925701	1	.	.	Pathogenic	.	.	.	.	.	.	.	.	.	.	.	.	.	38	6.04	Autosomal dominant	https://www.omim.org/entry/614327	PVS1; PM2; PP3	3:52440328
F181102157760	Mutant	LRP1B	LRP1B:NM_018557.3:exon16	c.2527C>G(p.H843D)	2:141751681	2:141751681	G	C	het	missense_variant	.	0.1524	.	105(89:16)	B181102157758-Ge-CLN	0	162(162:0)	.	NHS	.	.	.	.	.	.	.	.	.	.	Uncertain significance	.	.	.	.	.	.	.	.	.	0.101	T	0	B	17.38	4.83	.	.	PM2	2:141751681
F181102157760	Mutant	PARP1	PARP1:NM_001618.4:exon5	c.678A>T(p.K226N)	1:226576396	1:226576396	T	A	het	missense_variant	.	0.1042	.	96(86:10)	B181102157758-Ge-CLN	0	124(124:0)	.	NHS	.	.	.	.	.	.	.	.	.	.	Uncertain significance	.	.	.	.	.	.	.	.	.	0.036	D	0.504	P	23.6	1.76	.	.	PM2; BP4	1:226576396
F181123163380	Mutant	PKHD1	PKHD1:NM_138694.4:exon24	c.2539G>A(p.V847M)	6:51910855	6:51910855	C	T	het	missense_variant	rs778864835	0.0221	.	272(266:6)	B181121162456-CLN-KY665	0	128(128:0)	.	NHS	.	Uncertain_significance	criteria_provided;_single_submitter	.	969247	.	.	.	.	.	Uncertain significance	.	.	4.714e-05	0.0001	4.473e-05	0.0001	.	.	.	0.119	T	0.799	P	25.5	4.22	Autosomal recessive	https://www.omim.org/entry/263200	PM2	6:51910855
F181123163380	Mutant	TP53	TP53:NM_000546.5:exon7	c.743G>C(p.R248P)	17:7577538	17:7577538	C	G	het	missense_variant	rs11540652	0.0173	.	637(626:11)	B181121162456-CLN-KY665	0	152(152:0)	.	NHS	.	Pathogenic	criteria_provided;_single_submitter	.	237954	3.5	COSM11491	34	.	.	Likely pathogenic	.	.	.	.	.	.	.	.	.	0.001	D	1	D	34	3.65	Autosomal dominant;Autosomal dominant;Autosomal dominant;;Autosomal dominant;Autosomal dominant; Somatic mutation;Autosomal dominant; Somatic mutation;;Autosomal dominant;;Somatic mutation;	https://www.omim.org/entry/202300;https://www.omim.org/entry/614740;https://www.omim.org/entry/618165;https://www.omim.org/entry/114480;https://www.omim.org/entry/260500;https://www.omim.org/entry/114500;https://www.omim.org/entry/137800;https://www.omim.org/entry/114550;https://www.omim.org/entry/151623;https://www.omim.org/entry/607107;https://www.omim.org/entry/259500;https://www.omim.org/entr…	PM1; PM2; PP3; PP5	17:7577538
F181123163380	Mutant	APC	APC:NM_000038.6:exon16	c.5912C>G(p.S1971C)	5:112177203	5:112177203	C	G	het	missense_variant	rs754691867	0.0155	.	515(507:8)	B181121162456-CLN-KY665	0	235(235:0)	.	NHS	.	Conflicting_interpretations_of_pathogenicity	criteria_provided;_conflicting_interpretations	.	187282	.	.	.	DM	.	Uncertain significance	.	.	8.523e-05	0.0012	8.14e-05	0.0012	6.46e-05	0.0012	0.000904	0	D	0.999	D	25.6	5.86	;Autosomal dominant;Autosomal dominant;;Autosomal dominant;Autosomal dominant;;	https://www.omim.org/entry/175100;https://www.omim.org/entry/175100;https://www.omim.org/entry/114500;https://www.omim.org/entry/135290;https://www.omim.org/entry/175100;https://www.omim.org/entry/613659;https://www.omim.org/entry/114550	PP3; BP1	5:112177203
F181123163380	Mutant	CBL	CBL:NM_005188.4:exon5	c.826G>A(p.E276K)	11:119145620	11:119145620	G	A	het	missense_variant	rs755244263	0.0146	.	478(471:7)	B181121162456-CLN-KY665	0	129(129:0)	.	NHS	.	.	.	.	.	.	COSM923811	4	.	.	Uncertain significance	.	.	9.415e-06	0	8.122e-06	0	3.234e-05	0	.	0.001	D	0.996	D	27.4	5.65	Autosomal dominant; Somatic mutation;Autosomal dominant	https://www.omim.org/entry/607785;https://www.omim.org/entry/613563	PP3	11:119145620
F181123163380	Mutant	RNF43	RNF43:NM_017763.5:exon9	c.1660C>T(p.R554W)	17:56435477	17:56435477	G	A	het	missense_variant	rs372129321	0.0141	.	849(837:12)	B181121162456-CLN-KY665	0	266(266:0)	.	NHS	.	Likely_benign	criteria_provided;_single_submitter	.	1140674	.	COSM8483505	1	.	.	Likely benign	.	.	0.0002	0	0.0002	0.0001	3.236e-05	0	.	0	D	0.998	D	29.6	4.37	Autosomal dominant	https://www.omim.org/entry/617108	BP1; BP6	17:56435477
F181123163380	Mutant	NRAS	NRAS:NM_002524.5:exon3	c.181C>A(p.Q61K)	1:115256530	1:115256530	G	T	het	missense_variant	rs121913254	0.0136	.	589(581:8)	B181121162456-CLN-KY665	0	189(189:0)	.	HS2	.	Conflicting_interpretations_of_pathogenicity	criteria_provided;_conflicting_interpretations	.	73058	.	COSM580	1423	.	?/.	Likely pathogenic	.	.	.	.	0	0	.	.	.	0.009	D	0.76	P	24.1	5.08	;;;;Autosomal dominant;;;	https://www.omim.org/entry/114500;https://www.omim.org/entry/162900;https://www.omim.org/entry/137550;https://www.omim.org/entry/249400;https://www.omim.org/entry/613224;https://www.omim.org/entry/614470;https://www.omim.org/entry/163200;https://www.omim.org/entry/188470	PM1; PM2; PP2; PP3	1:115256530
F181123163380	Mutant	EGFR	EGFR:NM_005228.5:exon12	c.1325G>A(p.S442N)	7:55227858	7:55227858	G	A	het	missense_variant	rs765091640	0.0136	.	513(506:7)	B181121162456-CLN-KY665	0	171(171:0)	.	NHS	.	Uncertain_significance	criteria_provided;_single_submitter	.	1044343	.	.	.	.	.	Uncertain significance	.	.	9.422e-06	0.0001	1.219e-05	0.0002	.	.	0.000361	1	T	0.002	B	11.25	4	Autosomal dominant; Somatic mutation;Autosomal recessive;Autosomal dominant; Somatic mutation;Autosomal dominant; Somatic mutation	https://www.omim.org/entry/211980;https://www.omim.org/entry/616069;https://www.omim.org/entry/211980;https://www.omim.org/entry/211980	PM1; PM2; PP2	7:55227858
F181123163380	Mutant	DICER1	DICER1:NM_030621.4:exon13	c.1883A>G(p.N628S)	14:95582028	14:95582028	T	C	het	missense_variant	rs756051157	0.0132	.	532(525:7)	B181121162456-CLN-KY665	0	183(182:0)	.	NHS	.	Uncertain_significance	criteria_provided;_multiple_submitters;_no_conflicts	.	412172	.	.	.	.	.	Uncertain significance	.	.	3.766e-05	0.0003	3.249e-05	0.0002	3.228e-05	0	.	0.476	T	0.449	P	22.1	5.13	;Autosomal dominant;Autosomal dominant;	https://www.omim.org/entry/618272;https://www.omim.org/entry/138800;https://www.omim.org/entry/601200;https://www.omim.org/entry/180295	BP1	14:95582028
F181123163380	Mutant	MSH2	MSH2:NM_000251.3:exon8	c.1331G>A(p.R444H)	2:47672741	2:47672741	G	A	het	missense_variant	.	0.0131	.	383(378:5)	B181121162456-CLN-KY665	0	137(137:0)	.	NHS	.	Uncertain_significance	criteria_provided;_multiple_submitters;_no_conflicts	.	439186	.	COSM6715718	1	.	.	Uncertain significance	.	.	.	.	.	.	.	.	.	0.582	T	0.009	B	21	3.42	Autosomal dominant;Autosomal recessive;Autosomal dominant	https://www.omim.org/entry/120435;https://www.omim.org/entry/276300;https://www.omim.org/entry/158320	PM1; PM2; BP1	2:47672741
F181123163380	Mutant	PDE11A	PDE11A:NM_001077196.2:exon15	c.1198C>T(p.R400W)	2:178534253	2:178534253	G	A	het	missense_variant	rs201342035	0.0123	.	406(401:5)	B181121162456-CLN-KY665	0	146(145:0)	.	NHS	.	.	.	.	.	.	COSM1219931	4	.	.	Uncertain significance	0.000199681	.	8.485e-05	0	7.741e-05	5.8e-05	6.459e-05	0	.	0.035	D	0.986	D	34	4.73	Autosomal dominant	https://www.omim.org/entry/610475	PM1; BP1	2:178534253
F181123163380	Mutant	PDGFRA	PDGFRA:NM_006206.6:exon3	c.248C>T(p.T83M)	4:55127460	4:55127460	C	T	het	missense_variant	rs779332376	0.0117	.	683(675:8)	B181121162456-CLN-KY665	0	253(253:0)	.	NHS	.	Uncertain_significance	criteria_provided;_multiple_submitters;_no_conflicts	.	407420	.	COSM6210490	3	.	.	Uncertain significance	.	.	5.65e-05	0.0005	5.283e-05	0.0003	9.691e-05	0	0.000542	0.002	D	0.931	D	23.1	0.914	;Isolated cases; Somatic mutation	https://www.omim.org/entry/606764;https://www.omim.org/entry/607685	PM1; BP4	4:55127460
F181123163380	Mutant	CHEK2	CHEK2:NM_001005735.2:exon12	c.1244_1246delinsGTG(p.S415_K416delinsCE)	22:29091840	22:29091842	TGG	CAC	het	missense_variant	.	0.0109	.	366(362:4)	B181121162456-CLN-KY665	0	152(145:0)	.	NHS	.	.	.	.	.	.	.	.	.	.	Uncertain significance	.	.	.	.	.	.	.	.	.	.	.	.	.	.	.	;Autosomal dominant; Somatic mutation;;;Autosomal dominant; Somatic mutation	https://www.omim.org/entry/114480;https://www.omim.org/entry/609265;https://www.omim.org/entry/259500;https://www.omim.org/entry/176807	PM2	22:29091840
F190116178257	Mutant	TP53	TP53:NM_000546.5:exon7	c.707A>G(p.Y236C)	17:7577574	17:7577574	T	C	het	missense_variant	rs730882026	0.4342	.	1101(623:478)	B190116178255-CLN-KY665	0	143(143:0)	.	NHS	.	Uncertain_significance	criteria_provided;_single_submitter	.	376693	3	COSM10731	147	DM	.	Uncertain significance	.	.	.	.	.	.	.	.	.	0	D	0.995	D	25	0.528	Autosomal dominant;Autosomal dominant;Autosomal dominant;;Autosomal dominant;Autosomal dominant; Somatic mutation;Autosomal dominant; Somatic mutation;;Autosomal dominant;;Somatic mutation;	https://www.omim.org/entry/202300;https://www.omim.org/entry/614740;https://www.omim.org/entry/618165;https://www.omim.org/entry/114480;https://www.omim.org/entry/260500;https://www.omim.org/entry/114500;https://www.omim.org/entry/137800;https://www.omim.org/entry/114550;https://www.omim.org/entry/151623;https://www.omim.org/entry/607107;https://www.omim.org/entry/259500;https://www.omim.org/entr…	PM1; PM2	17:7577574
F190116178257	Mutant	PTEN	PTEN:NM_000314.8:intron5	c.493-1G>C	10:89711874	10:89711874	G	C	het	splice_acceptor_variant	.	0.3588	.	340(218:122)	B190116178255-CLN-KY665	0	141(141:0)	.	NHS	.	Pathogenic	criteria_provided;_single_submitter	.	825303	.	COSM9496754	1	DM	.	Pathogenic	.	.	.	.	.	.	.	.	.	.	.	.	.	25.1	5.74	Autosomal dominant;;Autosomal dominant;Autosomal dominant;Autosomal dominant;	https://www.omim.org/entry/158350;https://www.omim.org/entry/613028;https://www.omim.org/entry/158350;https://www.omim.org/entry/605309;https://www.omim.org/entry/607174;https://www.omim.org/entry/176807	PVS1; PM2; PP3; PP5	10:89711874
F190116178257	Mutant	MDM2	MDM2:NM_002392.5:exon11	c.1444C>T(p.P482S)	12:69233579	12:69233579	C	T	het	missense_variant	.	0.3054	.	429(298:131)	B190116178255-CLN-KY665	0	252(252:0)	.	NHS	.	.	.	.	.	.	.	.	.	.	Uncertain significance	.	.	.	.	.	.	.	.	.	0.013	D	1	D	25.3	5.36	.	https://www.omim.org/entry/614401	PM1; PM2; PP3	12:69233579
F190116178257	Mutant	TET2	TET2:NM_017628.4:exon3	c.193T>C(p.C65R)	4:106155292	4:106155292	T	C	het	missense_variant	.	0.2401	.	454(345:109)	B190116178255-CLN-KY665	0	260(260:0)	.	CHIP	.	.	.	.	.	.	.	.	.	.	Uncertain significance	.	.	.	.	.	.	.	.	.	0.377	T	0	B	6.242	1.3	.	https://www.omim.org/entry/614286	PM2; BP4	4:106155292
F190116178257	Mutant	TET2	TET2:NM_001127208.2:exon10	c.4343G>T(p.S1448I)	4:106193881	4:106193881	G	T	het	missense_variant	.	0.1448	.	670(573:97)	B190116178255-CLN-KY665	0	193(193:0)	.	CHIP	.	.	.	.	.	.	.	.	.	.	Uncertain significance	.	.	.	.	.	.	.	.	.	0.006	D	0.367	B	23.1	-1.2	.	https://www.omim.org/entry/614286	PM1; PM2; BP4	4:106193881
F190116178257	Mutant	ERBB4	ERBB4:NM_001042599.1:exon3	c.421G>A(p.E141K)	2:212812155	2:212812155	C	T	het	missense_variant&splice_region_variant	.	0.0266	.	413(402:11)	B190116178255-CLN-KY665	0	193(193:0)	.	NHS	.	.	.	.	.	.	.	.	.	.	Likely pathogenic	.	.	.	.	.	.	.	.	.	0.005	D	0.98	D	34	5.54	Autosomal dominant	https://www.omim.org/entry/615515	PM1; PM2; PP2; PP3	2:212812155
F190425206203	CNV	FGFR1	.	.	.	.	.	.	.	.	.	.	6.0502	.	.	.	.	.	CN	.	.	.	.	.	.	.	.	.	.	.	.	.	.	.	.	.	.	.	.	.	.	.	.	.	.	.	.	.	.
F190425206203	CNV	ZNF703	.	.	.	.	.	.	.	.	.	.	5.8042	.	.	.	.	.	CN	.	.	.	.	.	.	.	.	.	.	.	.	.	.	.	.	.	.	.	.	.	.	.	.	.	.	.	.	.	.
F190425206203	Mutant	AR	AR:NM_000044.6:exon1	c.1577C>T(p.P526L)	X:66766565	X:66766565	C	T	het	missense_variant	.	0.2993	.	147(103:44)	B190425206201-Ge-CLN	0	74(74:0)	.	NHS	.	.	.	.	.	.	COSM6018552	1	.	.	Uncertain significance	.	.	.	.	.	.	.	.	.	0.013	D	0.466	P	32	5.06	X-linked recessive;X-linked recessive;X-linked recessive;Autosomal dominant; Somatic mutation;X-linked recessive	https://www.omim.org/entry/300068;https://www.omim.org/entry/312300;https://www.omim.org/entry/300633;https://www.omim.org/entry/176807;https://www.omim.org/entry/313200	PM2; PP3	X:66766565
F190425206203	Mutant	RAF1	RAF1:NM_002880.3:exon7	c.770C>T(p.S257L)	3:12645699	3:12645699	G	A	het	missense_variant	rs80338796	0.283	.	749(537:212)	B190425206201-Ge-CLN	0	228(228:0)	.	NHS	.	Pathogenic	reviewed_by_expert_panel	.	13957	.	COSM181063	37	DM	+/.	Uncertain significance	.	.	.	.	.	.	.	.	.	0	D	0.339	B	24.8	5.73	Autosomal dominant;;Autosomal dominant	https://www.omim.org/entry/615916;https://www.omim.org/entry/611554;https://www.omim.org/entry/611553	PM2; PP3; PP5	3:12645699
F190425206203	Mutant	DDR2	DDR2:NM_006182.4:exon4	c.172G>T(p.A58S)	1:162722974	1:162722974	G	T	het	missense_variant	.	0.2736	.	329(239:90)	B190425206201-Ge-CLN	0	140(140:0)	.	NHS	.	.	.	.	.	.	.	.	.	.	Uncertain significance	.	.	.	.	.	.	.	.	.	0.183	T	0.775	P	25	5.15	Autosomal recessive;Autosomal dominant	https://www.omim.org/entry/271665;https://www.omim.org/entry/618175	PM1; PM2; PP3	1:162722974
F190425206203	Mutant	CDKN2A	CDKN2A:NM_000077.4:exon2	c.281_282delinsCT(p.L94P)	9:21971076	9:21971077	CA	AG	het	missense_variant	.	0.2224	.	508(395:113)	B190425206201-Ge-CLN	0	313(306:0)	.	NHS	.	.	.	.	.	.	.	.	.	.	Uncertain significance	.	.	.	.	.	.	.	.	.	.	.	.	.	.	.	Autosomal dominant;Autosomal dominant;;Autosomal dominant	https://www.omim.org/entry/155755;https://www.omim.org/entry/155601;https://www.omim.org/entry/606719	PM2	9:21971076
F190425206203	Mutant	TP53	TP53:NM_000546.5:exon4	c.334_342del(p.G112_L114del)	17:7579345	17:7579353	CAAGAAGCC	-	het	inframe_deletion	.	0.1848	.	552(450:102)	B190425206201-Ge-CLN	0	264(263:0)	.	NHS	.	.	.	.	.	0	.	.	.	.	Uncertain significance	.	.	.	.	.	.	.	.	.	.	.	.	.	.	.	Autosomal dominant;Autosomal dominant;Autosomal dominant;;Autosomal dominant;Autosomal dominant; Somatic mutation;Autosomal dominant; Somatic mutation;;Autosomal dominant;;Somatic mutation;	https://www.omim.org/entry/202300;https://www.omim.org/entry/614740;https://www.omim.org/entry/618165;https://www.omim.org/entry/114480;https://www.omim.org/entry/260500;https://www.omim.org/entry/114500;https://www.omim.org/entry/137800;https://www.omim.org/entry/114550;https://www.omim.org/entry/151623;https://www.omim.org/entry/607107;https://www.omim.org/entry/259500;https://www.omim.org/entr…	PM2; PM4	17:7579345
F190425206203	Mutant	PDGFRA	PDGFRA:NM_006206.6:exon17	c.2426T>C(p.L809S)	4:55151640	4:55151640	T	C	het	missense_variant	.	0.1815	.	281(230:51)	B190425206201-Ge-CLN	0	105(105:0)	.	NHS	.	.	.	.	.	.	.	.	.	.	Uncertain significance	.	.	.	.	.	.	.	.	.	0	D	1	D	32	5.94	;Isolated cases; Somatic mutation	https://www.omim.org/entry/606764;https://www.omim.org/entry/607685	PM1; PM2; PP3	4:55151640
F190425206203	Mutant	BRCA2	BRCA2:NM_000059.3:exon11	c.5073dup(p.W1692Mfs*3)	13:32913558	13:32913558	-	A	het	frameshift_variant	rs1265028174	0.154	.	474(401:73)	B190425206201-Ge-CLN	0	228(228:0)	.	NHS	.	Pathogenic	reviewed_by_expert_panel	.	37943	class5	.	.	DM	.	Pathogenic	.	.	9.699e-06	0	1.761e-05	0	.	.	.	.	.	.	.	.	.	Autosomal dominant; Somatic mutation;Autosomal dominant;Autosomal recessive;Autosomal recessive;Autosomal recessive; Autosomal dominant;;Autosomal dominant; Somatic mutation;Autosomal dominant; Somatic mutation	https://www.omim.org/entry/114480;https://www.omim.org/entry/612555;https://www.omim.org/entry/605724;https://www.omim.org/entry/613029;https://www.omim.org/entry/155255;https://www.omim.org/entry/613347;https://www.omim.org/entry/176807;https://www.omim.org/entry/194070	PVS1; PM2; PP5	13:32913565
F190425206203	Mutant	JAK2	JAK2:NM_001322194.1:exon23	c.3159G>C(p.K1053N)	9:5123103	9:5123103	G	C	het	missense_variant	.	0.1329	.	587(509:78)	B190425206201-Ge-CLN	0	167(167:0)	.	CHIP	.	.	.	.	.	.	.	.	.	.	Likely pathogenic	.	.	.	.	.	.	.	.	.	0.058	T	0.925	D	25.9	4.24	;;;;;Autosomal dominant; Somatic mutation	https://www.omim.org/entry/600880;https://www.omim.org/entry/133100;https://www.omim.org/entry/601626;https://www.omim.org/entry/254450;https://www.omim.org/entry/263300;https://www.omim.org/entry/614521	PM1; PM2; PP2; PP3	9:5123103
F190425206203	Mutant	GRIN2A	GRIN2A:NM_000833.5:exon4	c.443G>T(p.G148V)	16:10032380	16:10032380	C	A	het	missense_variant	.	0.1253	.	407(356:51)	B190425206201-Ge-CLN	0	217(217:0)	.	NHS	.	.	.	.	.	.	.	.	.	.	Uncertain significance	.	.	.	.	.	.	.	.	.	0.002	D	1	D	27.8	5.48	Autosomal dominant	https://www.omim.org/entry/245570	PM1; PM2; PP3	16:10032380
F190425206203	Mutant	JUN	JUN:NM_002228.4:exon1	c.175G>A(p.D59N)	1:59248568	1:59248568	C	T	het	missense_variant	.	0.0835	.	575(527:48)	B190425206201-Ge-CLN	0	305(305:0)	.	NHS	.	.	.	.	.	.	.	.	.	.	Uncertain significance	.	.	.	.	.	.	.	.	.	0.246	T	0.392	B	24.8	4.26	.	.	PM1; PM2	1:59248568
F190425206203	Mutant	NSD1	NSD1:NM_172349.2:exon6	c.2851G>A(p.E951K)	5:176639058	5:176639058	G	A	het	missense_variant	.	0.0792	.	732(674:58)	B190425206201-Ge-CLN	0	281(281:0)	.	NHS	.	.	.	.	.	.	.	.	.	.	Uncertain significance	.	.	.	.	.	.	.	.	.	0.222	T	0	B	7.346	3.06	Autosomal dominant; Somatic mutation;Autosomal dominant	https://www.omim.org/entry/601626;https://www.omim.org/entry/117550	PM2	5:176639058
F190425206203	Mutant	TAP2	TAP2:NM_018833.2:exon6	c.1121C>T(p.A374V)	6:32800426	6:32800426	G	A	het	missense_variant	.	0.0763	.	1101(1017:84)	B190425206201-Ge-CLN	0	288(288:0)	.	NHS	.	.	.	.	.	.	.	.	.	.	Likely benign	.	.	.	.	.	.	.	.	.	0.048	D	0.579	P	23.8	1.87	Autosomal recessive	https://www.omim.org/entry/604571	PM1; PM2; BP1; BP4	6:32800426
F190425206203	Mutant	JUN	JUN:NM_002228.4:exon1	c.763G>A(p.A255T)	1:59247980	1:59247980	C	T	het	missense_variant	.	0.0691	.	608(566:42)	B190425206201-Ge-CLN	0	312(312:0)	.	NHS	.	.	.	.	.	.	COSM6976745	1	.	.	Uncertain significance	.	.	.	.	.	.	.	.	.	0.01	D	0.996	D	30	4.15	.	.	PM1; PM2	1:59247980
F190425206203	Mutant	SETBP1	SETBP1:NM_001130110.2:exon2	c.38G>C(p.R13T)	18:42281349	18:42281349	G	C	het	missense_variant	.	0.047	.	809(771:38)	B190425206201-Ge-CLN	0	222(222:0)	.	NHS	.	.	.	.	.	.	.	.	.	.	Uncertain significance	.	.	.	.	.	.	.	.	.	0.004	D	0.28	B	25	5.79	Autosomal dominant;Autosomal dominant	https://www.omim.org/entry/616078;https://www.omim.org/entry/269150	PM2	18:42281349
F190425206203	Mutant	FANCA	FANCA:NM_000135.4:exon26	c.2425_2426delinsCA(p.G809H)	16:89836323	16:89836324	CC	TG	het	missense_variant	.	0.03	.	633(614:19)	B190425206201-Ge-CLN	0	270(0:0)	.	NHS	.	.	.	.	.	.	.	.	.	.	Uncertain significance	.	.	.	.	.	.	.	.	.	.	.	.	.	.	.	Autosomal recessive	https://www.omim.org/entry/227650	PM2	16:89836323
F190425206203	Mutant	MEN1	MEN1:NM_000244.3:exon4	c.760C>G(p.L254V)	11:64575062	11:64575062	G	C	het	missense_variant	.	0.0212	.	612(599:13)	B190425206201-Ge-CLN	0	246(246:0)	.	NHS	.	.	.	.	.	.	.	.	.	.	Uncertain significance	.	.	.	.	.	.	.	.	.	0.484	T	0.296	B	13.36	3.87	;;;;Autosomal dominant;	https://www.omim.org/entry/131100	PM2; PP3	11:64575062
F190425206203	Mutant	PTCH1	PTCH1:NM_000264.5:exon21	c.3517G>A(p.V1173M)	9:98212155	9:98212155	C	T	het	missense_variant	.	0.0123	.	407(402:5)	B190425206201-Ge-CLN	0	122(122:0)	.	NHS	.	Uncertain_significance	criteria_provided;_single_submitter	.	647982	.	.	.	.	.	Uncertain significance	.	.	.	.	.	.	.	.	.	0.001	D	0.995	D	29.3	5.52	;Autosomal dominant;Autosomal dominant	https://www.omim.org/entry/605462;https://www.omim.org/entry/109400;https://www.omim.org/entry/610828	PM2; PP3; BP1	9:98212155
F190430207665	no_mutations
FA196K0070	Mutant	KRAS	KRAS:NM_033360.4:exon2	c.34_35delinsTT(p.G12F)	12:25398284	12:25398285	CC	AA	het	missense_variant	.	0.1166	.	669(591:78)	BA196K0068-B1B5AA8XKF1-A001L000K665	0	148(145:0)	.	HS2	.	.	.	.	.	.	.	.	.	.	Uncertain significance	.	.	.	.	.	.	.	.	.	.	.	.	.	.	.	;;;;;Autosomal dominant; Somatic mutation;;Autosomal dominant;;Autosomal dominant;	https://www.omim.org/entry/108010;https://www.omim.org/entry/109800;https://www.omim.org/entry/114480;https://www.omim.org/entry/615278;https://www.omim.org/entry/137215;https://www.omim.org/entry/601626;https://www.omim.org/entry/211980;https://www.omim.org/entry/609942;https://www.omim.org/entry/260350;https://www.omim.org/entry/614470;https://www.omim.org/entry/163200	PM2	12:25398284
FA196K0070	Mutant	TP53	TP53:NM_000546.5:exon10	c.1015G>T(p.E339*)	17:7574012	17:7574012	C	A	het	stop_gained	.	0.0736	.	394(365:29)	BA196K0068-B1B5AA8XKF1-A001L000K665	0	145(145:0)	.	NHS	.	Pathogenic	criteria_provided;_single_submitter	.	438708	2.5	COSM11286	51	DM	.	Pathogenic	.	.	.	.	.	.	.	.	.	.	.	.	.	39	4.44	Autosomal dominant;Autosomal dominant;Autosomal dominant;;Autosomal dominant;Autosomal dominant; Somatic mutation;Autosomal dominant; Somatic mutation;;Autosomal dominant;;Somatic mutation;	https://www.omim.org/entry/202300;https://www.omim.org/entry/614740;https://www.omim.org/entry/618165;https://www.omim.org/entry/114480;https://www.omim.org/entry/260500;https://www.omim.org/entry/114500;https://www.omim.org/entry/137800;https://www.omim.org/entry/114550;https://www.omim.org/entry/151623;https://www.omim.org/entry/607107;https://www.omim.org/entry/259500;https://www.omim.org/entr…	PVS1; PM2; PP3; PP5	17:7574012
FA196K0070	Mutant	POLE	POLE:NM_006231.4:exon5	c.418G>T(p.D140Y)	12:133256545	12:133256545	C	A	het	missense_variant	.	0.0646	.	387(362:25)	BA196K0068-B1B5AA8XKF1-A001L000K665	0	87(87:0)	.	NHS	.	.	.	.	.	.	.	.	.	.	Uncertain significance	.	.	.	.	.	.	.	.	.	0.001	D	0.976	D	34	5.8	Autosomal dominant;Autosomal recessive;Autosomal recessive	https://www.omim.org/entry/615083;https://www.omim.org/entry/615139;https://www.omim.org/entry/618336	PM1; PM2	12:133256545
FA196K0070	Mutant	PLCB4	PLCB4:NM_000933.3:exon2	c.133G>C(p.G45R)	20:9317821	20:9317821	G	C	het	missense_variant	.	0.0562	.	463(437:26)	BA196K0068-B1B5AA8XKF1-A001L000K665	0	105(105:0)	.	NHS	.	.	.	.	.	.	.	.	.	.	Uncertain significance	.	.	.	.	.	.	.	.	.	0.001	D	0.998	D	30	5.65	Autosomal recessive; Autosomal dominant	https://www.omim.org/entry/614669	PM1; PM2	20:9317821
FA196K0070	Mutant	BRAF	BRAF:NM_004333.6:exon15	c.1777G>C(p.G593R)	7:140453158	7:140453158	C	G	het	missense_variant	.	0.0522	.	479(454:25)	BA196K0068-B1B5AA8XKF1-A001L000K665	0	91(91:0)	.	NHS	.	.	.	.	.	.	.	.	.	.	Uncertain significance	.	.	.	.	.	.	.	.	.	0	D	1	D	33	5.65	;Autosomal dominant;;Autosomal dominant;;;Autosomal dominant	https://www.omim.org/entry/211980;https://www.omim.org/entry/115150;https://www.omim.org/entry/613707;https://www.omim.org/entry/613706	PM1; PM2	7:140453158
FA196K0070	Mutant	ABCB1	ABCB1:NM_000927.4:exon19	c.2258A>G(p.N753S)	7:87170734	7:87170734	T	C	het	missense_variant	.	0.0464	.	366(349:17)	BA196K0068-B1B5AA8XKF1-A001L000K665	0	72(72:0)	.	NHS	.	.	.	.	.	.	.	.	.	.	Uncertain significance	.	.	.	.	.	.	.	.	.	0.174	T	0.003	B	5.349	5.65	;	https://www.omim.org/entry/120080;https://www.omim.org/entry/612244	PM1; PM2	7:87170734
FA196K0070	Mutant	NTRK3	NTRK3:NM_001012338.2:exon16	c.1821C>A(p.C607*)	15:88476311	15:88476311	G	T	het	stop_gained	.	0.0286	.	490(476:14)	BA196K0068-B1B5AA8XKF1-A001L000K665	0	137(137:0)	.	NHS	.	.	.	.	.	.	COSM3734606	2	.	.	Likely pathogenic	.	.	.	.	.	.	.	.	.	.	.	.	.	32	-8.5	.	.	PVS1; PM2	15:88476311
FB190U0015	Mutant	ERBB2	ERBB2:NM_004448.3:exon17	c.1976_1977delinsAG(p.V659E)	17:37879601	17:37879602	TT	AG	het	missense_variant	.	0.1524	.	735(623:112)	BA190U0013-B1B5AA7XKF1-A001L000K665	0	279(272:0)	.	NHS	.	.	.	.	.	.	.	.	.	.	Uncertain significance	.	.	.	.	.	.	.	.	.	.	.	.	.	.	.	;;;	https://www.omim.org/entry/211980;https://www.omim.org/entry/613659;https://www.omim.org/entry/137800	PM2	17:37879601
FB190U0015	Mutant	PIK3CA	PIK3CA:NM_006218.4:exon20	c.3127A>G(p.M1043V)	3:178952072	3:178952072	A	G	het	missense_variant	rs1057519936	0.1061	.	716(640:76)	BA190U0013-B1B5AA7XKF1-A001L000K665	0	254(254:0)	.	HS1	.	Likely_pathogenic	no_assertion_criteria_provided	.	376485	.	COSM12591	68	DM	.	Likely pathogenic	.	.	.	.	.	.	.	.	.	0.009	D	0.026	B	11.62	6.08	;;;;;;;;;;;;	https://www.omim.org/entry/114480;https://www.omim.org/entry/613089;https://www.omim.org/entry/612918;https://www.omim.org/entry/114500;https://www.omim.org/entry/615108;https://www.omim.org/entry/613659;https://www.omim.org/entry/114550;https://www.omim.org/entry/182000;https://www.omim.org/entry/155500;https://www.omim.org/entry/602501;https://www.omim.org/entry/162900;https://www.omim.org/entr…	PM1; PM2; PP2; PP5	3:178952072
FB190U0015	Mutant	LRP1B	LRP1B:NM_018557.3:exon64	c.10118C>T(p.A3373V)	2:141202188	2:141202188	G	A	het	missense_variant	.	0.0758	.	567(524:43)	BA190U0013-B1B5AA7XKF1-A001L000K665	0	192(192:0)	.	NHS	.	.	.	.	.	.	.	.	.	.	Uncertain significance	.	.	.	.	.	.	.	.	.	0.031	D	0.793	P	27.4	5.85	.	.	PM2; PP3	2:141202188
FB190U0015	Mutant	ERBB3	ERBB3:NM_001982.3:exon8	c.905T>G(p.V302G)	12:56482357	12:56482357	T	G	het	missense_variant	.	0.0734	.	640(593:47)	BA190U0013-B1B5AA7XKF1-A001L000K665	0	219(219:0)	.	NHS	.	.	.	.	.	.	.	.	.	.	Uncertain significance	.	.	.	.	.	.	.	.	.	0.001	D	1	D	24.5	5.2	Autosomal dominant;Autosomal recessive	https://www.omim.org/entry/133180;https://www.omim.org/entry/607598	PM2; PP3	12:56482357
FB190U0015	Mutant	PMS2	PMS2:NM_000535.7:exon11	c.1159del(p.M387Cfs*11)	7:6027237	7:6027237	T	-	het	frameshift_variant	.	0.0594	.	657(618:39)	BA190U0013-B1B5AA7XKF1-A001L000K665	0	202(202:0)	.	NHS	.	Pathogenic	criteria_provided;_single_submitter	.	1069789	.	.	.	.	.	Pathogenic	.	.	.	.	.	.	.	.	.	.	.	.	.	.	.	;Autosomal recessive	https://www.omim.org/entry/614337;https://www.omim.org/entry/276300	PVS1; PM2; PP5	7:6027237
FB190U0015	Mutant	GNAS	GNAS:NM_000516.6:exon4	c.258-11_287del	20:57478571	20:57478611	TCAATCCCACTGCAGTGAGAAGGCAACCAAAGTGCAGGACA	-	het	splice_acceptor_variant&start_retained_variant&intron_variant	.	0.0428	.	959(918:41)	BA190U0013-B1B5AA7XKF1-A001L000K665	0	205(205:0)	.	NHS	.	.	.	.	.	.	.	.	.	.	Likely pathogenic	.	.	.	.	.	.	.	.	.	.	.	.	.	.	.	Somatic mutation;;Autosomal dominant;;Autosomal dominant;Autosomal dominant;Autosomal dominant;Autosomal dominant	https://www.omim.org/entry/219080;https://www.omim.org/entry/174800;https://www.omim.org/entry/166350;https://www.omim.org/entry/617686;https://www.omim.org/entry/103580;https://www.omim.org/entry/603233;https://www.omim.org/entry/612462;https://www.omim.org/entry/612463	PVS1; PM2	20:57478575
FB19AM0178	Mutant	KEAP1	KEAP1:NM_012289.4:exon5	c.1649T>G(p.M550R)	19:10599927	19:10599927	A	C	het	missense_variant	.	0.2565	.	542(403:139)	BA19AL0107-B1B5AA6XKF1-A001L000K665	0	287(287:0)	.	NHS	.	.	.	.	.	.	.	.	.	.	Uncertain significance	.	.	.	.	.	.	.	.	.	0	D	1	D	29.6	5.73	.	.	PM1; PM2; PP3	19:10599927
FB19AM0178	Mutant	TP53	TP53:NM_000546.5:exon5	c.473G>T(p.R158L)	17:7578457	17:7578457	C	A	het	missense_variant	.	0.2395	.	810(616:194)	BA19AL0107-B1B5AA6XKF1-A001L000K665	0	264(264:0)	.	NHS	.	Pathogenic	criteria_provided;_multiple_submitters;_no_conflicts	.	528248	3.5	COSM10714	149	DM	.	Likely pathogenic	.	.	.	.	.	.	.	.	.	0	D	1	D	28.1	4.63	Autosomal dominant;Autosomal dominant;Autosomal dominant;;Autosomal dominant;Autosomal dominant; Somatic mutation;Autosomal dominant; Somatic mutation;;Autosomal dominant;;Somatic mutation;	https://www.omim.org/entry/202300;https://www.omim.org/entry/614740;https://www.omim.org/entry/618165;https://www.omim.org/entry/114480;https://www.omim.org/entry/260500;https://www.omim.org/entry/114500;https://www.omim.org/entry/137800;https://www.omim.org/entry/114550;https://www.omim.org/entry/151623;https://www.omim.org/entry/607107;https://www.omim.org/entry/259500;https://www.omim.org/entr…	PM1; PM2; PP3; PP5	17:7578457
FB19AM0178	Mutant	PREX2	PREX2:NM_025170.6:exon6	c.563C>T(p.P188L)	8:68942751	8:68942751	C	T	het	missense_variant	.	0.1985	.	272(218:54)	BA19AL0107-B1B5AA6XKF1-A001L000K665	0	212(212:0)	.	NHS	.	.	.	.	.	.	COSM6013181	1	.	.	Likely pathogenic	.	.	.	.	.	.	.	.	.	0.002	D	0.747	P	33	6.16	.	.	PM1; PM2; PP2; PP3	8:68942751
FB19AM0178	Mutant	PRKCI	PRKCI:NM_002740.6:exon5	c.377G>A(p.R126H)	3:169985715	3:169985715	G	A	het	missense_variant	rs567380681	0.1853	.	421(343:78)	BA19AL0107-B1B5AA6XKF1-A001L000K665	0	129(129:0)	.	NHS	.	.	.	.	.	.	.	.	.	.	Uncertain significance	.	.	9.527e-06	0	4.077e-06	0	.	.	.	0.28	T	0.999	D	27.4	4.99	.	.	PM2; PP3	3:169985715
FB19AM0178	Mutant	PTEN	PTEN:NM_000314.8:exon2	c.106G>A(p.G36R)	10:89653808	10:89653808	G	A	het	missense_variant	.	0.1837	.	245(200:45)	BA19AL0107-B1B5AA6XKF1-A001L000K665	0	175(175:0)	.	NHS	.	.	.	.	.	.	COSM5135	13	DM	?/.	Uncertain significance	.	.	.	.	.	.	.	.	.	0	D	0.999	D	25.9	5.19	Autosomal dominant;;Autosomal dominant;Autosomal dominant;Autosomal dominant;	https://www.omim.org/entry/158350;https://www.omim.org/entry/613028;https://www.omim.org/entry/158350;https://www.omim.org/entry/605309;https://www.omim.org/entry/607174;https://www.omim.org/entry/176807	PM1; PM2; PP3	10:89653808
FB19AM0178	Mutant	GNAS	GNAS:NM_000516.6:exon3	c.215G>T(p.G72V)	20:57473998	20:57473998	G	T	het	missense_variant&splice_region_variant	.	0.1628	.	602(504:98)	BA19AL0107-B1B5AA6XKF1-A001L000K665	0	94(94:0)	.	NHS	.	.	.	.	.	.	.	.	.	.	Uncertain significance	.	.	.	.	.	.	.	.	.	0.012	D	0.994	D	28.1	4.28	Somatic mutation;;Autosomal dominant;;Autosomal dominant;Autosomal dominant;Autosomal dominant;Autosomal dominant	https://www.omim.org/entry/219080;https://www.omim.org/entry/174800;https://www.omim.org/entry/166350;https://www.omim.org/entry/617686;https://www.omim.org/entry/103580;https://www.omim.org/entry/603233;https://www.omim.org/entry/612462;https://www.omim.org/entry/612463	PM1; PM2; PP3	20:57473998
FB19AM0178	Mutant	PRKN	PRKN:NM_004562.3:exon10	c.1117C>A(p.H373N)	6:161807876	6:161807876	G	T	het	missense_variant	rs1240306663	0.1536	.	319(270:49)	BA19AL0107-B1B5AA6XKF1-A001L000K665	0	114(114:0)	.	NHS	.	Uncertain_significance	criteria_provided;_single_submitter	.	567796	.	.	.	.	.	Uncertain significance	.	.	.	.	.	.	.	.	.	0.002	D	0.982	D	24.4	4.71	;;Autosomal recessive	https://www.omim.org/entry/211980;https://www.omim.org/entry/167000;https://www.omim.org/entry/600116	PM1; PM2; PP3	6:161807876
FB19AM0178	Mutant	SF3B1	SF3B1:NM_012433.3:exon15	c.2098A>G(p.K700E)	2:198266834	2:198266834	T	C	het	missense_variant	rs559063155	0.1342	.	447(387:60)	BA19AL0107-B1B5AA6XKF1-A001L000K665	0	230(230:0)	.	CHIP	.	Likely_pathogenic	criteria_provided;_single_submitter	.	376004	.	COSM84677	660	.	.	Uncertain significance	0.000199681	.	0.0002	0.0004	8.74e-05	0	.	.	.	0.004	D	0.999	D	28	6.02	.	https://www.omim.org/entry/614286	PP3; PP5	2:198266834
FB19BD0147	Mutant	PIK3CA	PIK3CA:NM_006218.4:exon1	c.277C>T(p.R93W)	3:178916890	3:178916890	C	T	het	missense_variant	.	0.2208	.	634(494:140)	BA19BG0054-B1B5AA6XKF1-A001L000K665	0.0098	204(201:2)	.	HS1	.	.	.	.	.	.	COSM27493	55	.	.	Uncertain significance	.	.	.	.	.	.	.	.	.	0.001	D	0.413	B	33	5.52	;;;;;;;;;;;;	https://www.omim.org/entry/114480;https://www.omim.org/entry/613089;https://www.omim.org/entry/612918;https://www.omim.org/entry/114500;https://www.omim.org/entry/615108;https://www.omim.org/entry/613659;https://www.omim.org/entry/114550;https://www.omim.org/entry/182000;https://www.omim.org/entry/155500;https://www.omim.org/entry/602501;https://www.omim.org/entry/162900;https://www.omim.org/entr…	PM1; PM2; PP2	3:178916890
FB19BD0147	Mutant	PPP2R1A	PPP2R1A:NM_014225.6:exon4	c.351C>A(p.H117Q)	19:52714593	19:52714593	C	A	het	missense_variant	.	0.2115	.	728(574:154)	BA19BG0054-B1B5AA6XKF1-A001L000K665	0	150(150:0)	.	NHS	.	.	.	.	.	.	.	.	.	.	Uncertain significance	.	.	.	.	.	.	.	.	.	0.601	T	0	B	10.34	-4.53	Autosomal dominant	https://www.omim.org/entry/616362	PM1; PM2; PP2; BP4	19:52714593
FB19BD0147	Mutant	STK11	STK11:NM_000455.5:exon6	c.772del(p.D258Tfs*29)	19:1221246	19:1221246	G	-	het	frameshift_variant	.	0.2007	.	558(446:112)	BA19BG0054-B1B5AA6XKF1-A001L000K665	0	144(144:0)	.	NHS	.	Pathogenic	criteria_provided;_single_submitter	.	811295	.	.	.	.	.	Uncertain significance	.	.	.	.	.	.	.	.	.	.	.	.	.	.	.	;;Autosomal dominant;	https://www.omim.org/entry/260350;https://www.omim.org/entry/175200;https://www.omim.org/entry/273300	PM2; PP5	19:1221249
FB19BD0147	Mutant	TP53	TP53:NM_000546.5:intron8	c.919+1G>T	17:7577018	17:7577018	C	A	het	splice_donor_variant	.	0.1786	.	1159(952:207)	BA19BG0054-B1B5AA6XKF1-A001L000K665	0	221(221:0)	.	NHS	.	Likely_pathogenic	no_assertion_criteria_provided	.	495326	2	COSM13584	41	DM	.	Pathogenic	.	.	.	.	.	.	.	.	.	.	.	.	.	23.5	3.84	Autosomal dominant;Autosomal dominant;Autosomal dominant;;Autosomal dominant;Autosomal dominant; Somatic mutation;Autosomal dominant; Somatic mutation;;Autosomal dominant;;Somatic mutation;	https://www.omim.org/entry/202300;https://www.omim.org/entry/614740;https://www.omim.org/entry/618165;https://www.omim.org/entry/114480;https://www.omim.org/entry/260500;https://www.omim.org/entry/114500;https://www.omim.org/entry/137800;https://www.omim.org/entry/114550;https://www.omim.org/entry/151623;https://www.omim.org/entry/607107;https://www.omim.org/entry/259500;https://www.omim.org/entr…	PVS1; PM2; PP3; PP5	17:7577018
FB19BD0147	Mutant	KEAP1	KEAP1:NM_012289.4:intron3	c.1326-19_1326-1delinsGCAC	19:10600530	19:10600548	CTGCAAGGGCGTAAGAAAA	GTGC	het	splice_acceptor_variant&intron_variant	.	0.1638	.	580(485:95)	BA19BG0054-B1B5AA6XKF1-A001L000K665	0	178(178:0)	.	NHS	.	.	.	.	.	.	.	.	.	.	Uncertain significance	.	.	.	.	.	.	.	.	.	.	.	.	.	.	.	.	.	PM2	19:10600530
FB19BD0147	Mutant	TP53	TP53:NM_000546.5:exon7	c.746G>T(p.R249M)	17:7577535	17:7577535	C	A	het	missense_variant	rs587782329	0.1599	.	744(625:119)	BA19BG0054-B1B5AA6XKF1-A001L000K665	0	144(144:0)	.	NHS	.	Uncertain_significance	criteria_provided;_single_submitter	.	376653	3	COSM43871	65	.	.	Uncertain significance	.	.	.	.	.	.	.	.	.	0	D	0.998	D	31	3.64	Autosomal dominant;Autosomal dominant;Autosomal dominant;;Autosomal dominant;Autosomal dominant; Somatic mutation;Autosomal dominant; Somatic mutation;;Autosomal dominant;;Somatic mutation;	https://www.omim.org/entry/202300;https://www.omim.org/entry/614740;https://www.omim.org/entry/618165;https://www.omim.org/entry/114480;https://www.omim.org/entry/260500;https://www.omim.org/entry/114500;https://www.omim.org/entry/137800;https://www.omim.org/entry/114550;https://www.omim.org/entry/151623;https://www.omim.org/entry/607107;https://www.omim.org/entry/259500;https://www.omim.org/entr…	PM1; PM2; PP3	17:7577535
FB19BD0147	Mutant	FLT3	FLT3:NM_004119.3:exon17	c.2054-1_2054delinsTT	13:28601378	13:28601379	CC	AA	het	splice_acceptor_variant&coding_sequence_variant	.	0.1517	.	501(425:76)	BA19BG0054-B1B5AA6XKF1-A001L000K665	0	95(94:0)	.	NHS	.	.	.	.	.	.	.	.	.	.	Uncertain significance	.	.	.	.	.	.	.	.	.	.	.	.	.	.	.	;;	https://www.omim.org/entry/613065;https://www.omim.org/entry/601626;https://www.omim.org/entry/601626	PM2; PP2	13:28601378
FB19BD0147	Mutant	FANCL	FANCL:NM_018062.3:exon8	c.587C>G(p.S196*)	2:58392963	2:58392963	G	C	het	stop_gained	.	0.1236	.	518(454:64)	BA19BG0054-B1B5AA6XKF1-A001L000K665	0	145(145:0)	.	NHS	.	.	.	.	.	.	.	.	.	.	Pathogenic	.	.	.	.	.	.	.	.	.	.	.	.	.	40	5.74	Autosomal recessive	https://www.omim.org/entry/614083	PVS1; PM2; PP3	2:58392963
FB19BD0147	Mutant	PLCB4	PLCB4:NM_000933.3:exon26	c.2585T>C(p.I862T)	20:9417656	20:9417656	T	C	het	missense_variant	.	0.1211	.	1049(922:127)	BA19BG0054-B1B5AA6XKF1-A001L000K665	0	160(160:0)	.	NHS	.	.	.	.	.	.	.	.	.	.	Uncertain significance	.	.	.	.	.	.	.	.	.	0.017	D	0.888	P	28.3	6.07	Autosomal recessive; Autosomal dominant	https://www.omim.org/entry/614669	PM2	20:9417656
FB19BD0147	Mutant	PKHD1	PKHD1:NM_138694.4:exon59	c.9857G>A(p.S3286N)	6:51611660	6:51611660	C	T	het	missense_variant	.	0.0565	.	655(618:37)	BA19BG0054-B1B5AA6XKF1-A001L000K665	0	131(131:0)	.	NHS	.	.	.	.	.	.	.	.	.	.	Uncertain significance	.	.	.	.	.	.	.	.	.	0.019	D	0.218	B	24.9	5.72	Autosomal recessive	https://www.omim.org/entry/263200	PM2	6:51611660
FB19BD0147	Mutant	MRE11	MRE11:NM_005591.3:exon6	c.478G>T(p.E160*)	11:94211967	11:94211967	C	A	het	stop_gained	.	0.039	.	616(592:24)	BA19BG0054-B1B5AA6XKF1-A001L000K665	0	115(115:0)	.	NHS	.	.	.	.	.	.	.	.	.	.	Pathogenic	.	.	.	.	.	.	.	.	.	.	.	.	.	38	5.54	Autosomal recessive	https://www.omim.org/entry/604391	PVS1; PM2; PP3	11:94211967
FB19BD0147	Mutant	WAS	WAS:NM_000377.3:exon6	c.529C>A(p.L177M)	X:48544493	X:48544493	C	A	het	missense_variant	.	0.032	.	500(484:16)	BA19BG0054-B1B5AA6XKF1-A001L000K665	0	79(79:0)	.	NHS	.	.	.	.	.	.	.	.	.	.	Uncertain significance	.	.	.	.	.	.	.	.	.	0.221	T	0.501	P	22.9	0.354	X-linked recessive;X-linked recessive;X-linked recessive;X-linked recessive	https://www.omim.org/entry/300299;https://www.omim.org/entry/313900;https://www.omim.org/entry/313900;https://www.omim.org/entry/301000	PM2	X:48544493
FB19BD0147	Mutant	IFNGR1	IFNGR1:NM_000416.2:intron4	c.547-1G>C	6:137524823	6:137524823	C	G	het	splice_acceptor_variant	.	0.0284	.	457(444:13)	BA19BG0054-B1B5AA6XKF1-A001L000K665	0	124(124:0)	.	NHS	.	.	.	.	.	.	COSM6172815	1	.	.	Pathogenic	.	.	.	.	.	.	.	.	.	.	.	.	.	15.86	3.92	;;Autosomal recessive;Autosomal dominant;;	https://www.omim.org/entry/600263;https://www.omim.org/entry/610424;https://www.omim.org/entry/209950;https://www.omim.org/entry/615978;https://www.omim.org/entry/607948;https://www.omim.org/entry/607948	PVS1; PM2; PP3	6:137524823
FB19BD0147	Mutant	PDK1	PDK1:NM_002610.5:exon11	c.1276G>T(p.E426*)	2:173460662	2:173460662	G	T	het	stop_gained	.	0.0224	.	1027(1004:23)	BA19BG0054-B1B5AA6XKF1-A001L000K665	0	164(164:0)	.	NHS	.	.	.	.	.	.	.	.	.	.	Uncertain significance	.	.	.	.	.	.	.	.	.	.	.	.	.	50	5.94	.	.	PM2; PP3	2:173460662
FB19BD0147	Mutant	SPRY4	SPRY4:NM_001127496.2:exon2	c.464A>T(p.H155L)	5:141694210	5:141694210	T	A	het	missense_variant	.	0.0156	.	1286(1266:20)	BA19BG0054-B1B5AA6XKF1-A001L000K665	0	288(288:0)	.	NHS	.	.	.	.	.	.	.	.	.	.	Uncertain significance	.	.	.	.	.	.	.	.	.	0.073	T	0.012	B	27.7	5.59	Autosomal dominant	https://www.omim.org/entry/615266	PM2; PP2	5:141694210
FB19BD0147	Mutant	NF1	NF1:NM_000267.3:exon19	c.2294_2295del(p.R765Hfs*2)	17:29554276	17:29554277	GC	-	het	frameshift_variant	.	0.01	.	797(789:8)	BA19BG0054-B1B5AA6XKF1-A001L000K665	0	82(82:0)	.	NHS	.	Pathogenic	criteria_provided;_single_submitter	.	846756	.	.	.	.	.	Pathogenic	.	.	.	.	.	.	.	.	.	.	.	.	.	.	.	Autosomal dominant; Somatic mutation;Autosomal dominant;Autosomal dominant;Autosomal dominant;Autosomal dominant	https://www.omim.org/entry/607785;https://www.omim.org/entry/162210;https://www.omim.org/entry/162200;https://www.omim.org/entry/601321;https://www.omim.org/entry/193520	PVS1; PM2; PP5	17:29554278
FB203B0061	Mutant	ATRX	ATRX:NM_000489.5:exon9	c.890_892del(p.K297del)	X:76939856	X:76939858	TCT	-	het	inframe_deletion	rs1064795918	0.3033	.	211(147:64)	BC203A0056-B1B5AA8XNF1-A001L000K665	0	138(138:0)	.	NHS	.	Uncertain_significance	criteria_provided;_single_submitter	.	422656	.	.	.	.	.	Uncertain significance	.	.	.	.	.	.	.	.	.	.	.	.	.	.	.	;X-linked dominant;X-linked recessive	https://www.omim.org/entry/300448;https://www.omim.org/entry/301040;https://www.omim.org/entry/309580	PM2; PM4	X:76939856
FB203B0061	Mutant	DENND1A	DENND1A:NM_001352964.1:exon23	c.1761-5_1763delinsCACAGGCG	9:126146190	9:126146197	GGCCTGTC	CGCCTGTG	het	splice_region_variant&coding_sequence_variant&intron_variant	.	0.2534	.	438(327:111)	BC203A0056-B1B5AA8XNF1-A001L000K665	0	222(0:0)	.	NHS	.	.	.	.	.	.	.	.	.	.	Uncertain significance	.	.	.	.	.	.	.	.	.	.	.	.	.	.	.	.	.	PM2	9:126146190
FB203B0061	Mutant	SMO	SMO:NM_005631.5:exon3	c.640G>C(p.G214R)	7:128845146	7:128845146	G	C	het	missense_variant	.	0.192	.	500(404:96)	BC203A0056-B1B5AA8XNF1-A001L000K665	0	218(218:0)	.	NHS	.	.	.	.	.	.	.	.	.	.	Uncertain significance	.	.	.	.	.	.	.	.	.	0.001	D	0.999	D	33	5.75	;	https://www.omim.org/entry/605462;https://www.omim.org/entry/601707	PM2; PP3	7:128845146
FB203B0061	Mutant	TP53	TP53:NM_000546.5:exon7	c.742C>T(p.R248W)	17:7577539	17:7577539	G	A	het	missense_variant	rs121912651	0.1849	.	476(388:88)	BC203A0056-B1B5AA8XNF1-A001L000K665	0	220(220:0)	.	HS1	.	Pathogenic	reviewed_by_expert_panel	.	12347	4	COSM10656	1015	DM	+/+	Likely pathogenic	.	.	.	.	4.061e-06	0	.	.	.	0.003	D	1	D	34	2.56	Autosomal dominant;Autosomal dominant;Autosomal dominant;;Autosomal dominant;Autosomal dominant; Somatic mutation;Autosomal dominant; Somatic mutation;;Autosomal dominant;;Somatic mutation;	https://www.omim.org/entry/202300;https://www.omim.org/entry/614740;https://www.omim.org/entry/618165;https://www.omim.org/entry/114480;https://www.omim.org/entry/260500;https://www.omim.org/entry/114500;https://www.omim.org/entry/137800;https://www.omim.org/entry/114550;https://www.omim.org/entry/151623;https://www.omim.org/entry/607107;https://www.omim.org/entry/259500;https://www.omim.org/entr…	PM1; PM2; PP3; PP5	17:7577539
FB203B0061	Mutant	RB1	RB1:NM_000321.2:exon13	c.1232dup(p.E413Rfs*15)	13:48951068	13:48951068	-	C	het	frameshift_variant	.	0.1804	.	255(209:46)	BC203A0056-B1B5AA8XNF1-A001L000K665	0	194(194:0)	.	NHS	.	.	.	.	.	.	.	.	.	.	Likely pathogenic	.	.	.	.	.	.	.	.	.	.	.	.	.	.	.	;;Autosomal dominant; Somatic mutation;Autosomal dominant; Somatic mutation;	https://www.omim.org/entry/109800;https://www.omim.org/entry/259500;https://www.omim.org/entry/180200;https://www.omim.org/entry/180200;https://www.omim.org/entry/182280	PVS1; PM2	13:48951070
FB203B0061	Mutant	CUL3	CUL3:NM_001257197.1:exon8	c.1121T>G(p.L374R)	2:225368427	2:225368427	A	C	het	missense_variant	.	0.1776	.	304(250:54)	BC203A0056-B1B5AA8XNF1-A001L000K665	0	221(221:0)	.	NHS	.	.	.	.	.	.	.	.	.	.	Uncertain significance	.	.	.	.	.	.	.	.	.	0	D	1	D	28.7	5.67	Autosomal dominant	https://www.omim.org/entry/614496	PM1; PM2; PP3	2:225368427
FB203B0061	Mutant	ABCB1	ABCB1:NM_000927.4:exon11	c.1041G>T(p.Q347H)	7:87180113	7:87180113	C	A	het	missense_variant	.	0.1724	.	203(168:35)	BC203A0056-B1B5AA8XNF1-A001L000K665	0	121(121:0)	.	NHS	.	.	.	.	.	.	COSM3032702	1	.	.	Uncertain significance	.	.	.	.	.	.	.	.	.	0.135	T	0.026	B	21	4.86	;	https://www.omim.org/entry/120080;https://www.omim.org/entry/612244	PM1; PM2	7:87180113
FB203B0061	Mutant	KMT2B	KMT2B:NM_014727.2:exon8	c.3145G>T(p.A1049S)	19:36214719	19:36214719	G	T	het	missense_variant	.	0.148	.	554(472:82)	BC203A0056-B1B5AA8XNF1-A001L000K665	0	273(273:0)	.	NHS	.	.	.	.	.	.	.	.	.	.	Uncertain significance	.	.	.	.	.	.	.	.	.	0.274	T	0.003	B	12.54	4.72	Autosomal dominant	https://www.omim.org/entry/617284	PM2	19:36214719
FB203B0061	Mutant	LRP1B	LRP1B:NM_018557.3:exon46	c.7514-1_7514delinsTA	2:141294278	2:141294279	GC	TA	het	splice_acceptor_variant&coding_sequence_variant	.	0.0634	.	284(266:18)	BC203A0056-B1B5AA8XNF1-A001L000K665	0	159(158:0)	.	NHS	.	.	.	.	.	.	.	.	.	.	Uncertain significance	.	.	.	.	.	.	.	.	.	.	.	.	.	.	.	.	.	PM2	2:141294278
FB203B0061	Mutant	NFE2L2	NFE2L2:NM_006164.5:exon5	c.640C>G(p.P214A)	2:178096691	2:178096691	G	C	het	missense_variant	.	0.0491	.	1447(1376:71)	BC203A0056-B1B5AA8XNF1-A001L000K665	0	284(284:0)	.	NHS	.	.	.	.	.	.	.	.	.	.	Uncertain significance	.	.	.	.	.	.	.	.	.	0.383	T	0.003	B	0.027	1.09	Autosomal dominant	https://www.omim.org/entry/617744	PM2; PP2; BP4	2:178096691
FB203B0061	Mutant	LRP1B	LRP1B:NM_018557.3:exon46	c.7514-7_7514delinsTCTTGCATA	2:141294278	2:141294285	GCTGCAAG	TATGCAAGA	het	splice_acceptor_variant&coding_sequence_variant&intron_variant	.	0.0176	.	284(279:5)	BC203A0056-B1B5AA8XNF1-A001L000K665	0	163(163:0)	.	NHS	.	.	.	.	.	.	.	.	.	.	Uncertain significance	.	.	.	.	.	.	.	.	.	.	.	.	.	.	.	.	.	PM2	2:141294278
FB203B0061	Mutant	LRP1B	LRP1B:NM_018557.3:exon46	c.7514-8_7514delinsCTTGCATA	2:141294278	2:141294286	GCTGCAAGA	TATGCAAG	het	splice_acceptor_variant&coding_sequence_variant&intron_variant	.	0.0124	.	323(319:4)	BC203A0056-B1B5AA8XNF1-A001L000K665	0	163(163:0)	.	NHS	.	.	.	.	.	.	.	.	.	.	Uncertain significance	.	.	.	.	.	.	.	.	.	.	.	.	.	.	.	.	.	PM2	2:141294278
FB206Q0171	CNV	MYC	.	.	.	.	.	.	.	.	.	.	4.1722	.	.	.	.	.	CN	.	.	.	.	.	.	.	.	.	.	.	.	.	.	.	.	.	.	.	.	.	.	.	.	.	.	.	.	.	.
FB206Q0171	Mutant	ERBB2	ERBB2:NM_004448.3:exon20	c.2313_2324dup(p.Y772_A775dup)	17:37880981	17:37880981	-	GCATACGTGATG	het	inframe_insertion	rs397516975	0.1463	.	335(286:49)	BC206P0066-B1B6AA9XNF1-A001L000K665	0	162(162:0)	.	HS3	.	Likely_pathogenic	criteria_provided;_single_submitter	.	13875	.	.	.	.	.	Uncertain significance	.	.	.	.	.	.	.	.	.	.	.	.	.	.	.	;;;	https://www.omim.org/entry/211980;https://www.omim.org/entry/613659;https://www.omim.org/entry/137800	PM2; PM4; PP5	17:37880995
FB206Q0171	Mutant	TP53	TP53:NM_000546.5:exon6	c.659A>G(p.Y220C)	17:7578190	17:7578190	T	C	het	missense_variant	rs121912666	0.0498	.	402(382:20)	BC206P0066-B1B6AA9XNF1-A001L000K665	0	192(192:0)	.	HS1	.	Pathogenic	reviewed_by_expert_panel	.	127819	4	COSM10758	587	DM	.	Likely pathogenic	.	.	1.909e-05	0	8.124e-06	0	.	.	.	0.005	D	1	D	28.9	5.28	Autosomal dominant;Autosomal dominant;Autosomal dominant;;Autosomal dominant;Autosomal dominant; Somatic mutation;Autosomal dominant; Somatic mutation;;Autosomal dominant;;Somatic mutation;	https://www.omim.org/entry/202300;https://www.omim.org/entry/614740;https://www.omim.org/entry/618165;https://www.omim.org/entry/114480;https://www.omim.org/entry/260500;https://www.omim.org/entry/114500;https://www.omim.org/entry/137800;https://www.omim.org/entry/114550;https://www.omim.org/entry/151623;https://www.omim.org/entry/607107;https://www.omim.org/entry/259500;https://www.omim.org/entr…	PM1; PM2; PP3; PP5	17:7578190
FB206Q0171	Mutant	NF1	NF1:NM_000267.3:exon17	c.1885G>A(p.G629R)	17:29552152	17:29552152	G	A	het	missense_variant	rs199474738	0.0244	.	328(320:8)	BC206P0066-B1B6AA9XNF1-A001L000K665	0	119(119:0)	.	NHS	.	Pathogenic	criteria_provided;_multiple_submitters;_no_conflicts	.	68308	.	COSM220089	11	DM	+/+	Uncertain significance	.	.	1.885e-05	0	4.066e-06	0	.	.	.	0.071	T	0.996	D	15.5	5.26	Autosomal dominant; Somatic mutation;Autosomal dominant;Autosomal dominant;Autosomal dominant;Autosomal dominant	https://www.omim.org/entry/607785;https://www.omim.org/entry/162210;https://www.omim.org/entry/162200;https://www.omim.org/entry/601321;https://www.omim.org/entry/193520	PM2; PP5; BP1	17:29552152
FB206Q0171	Mutant	NF2	NF2:NM_000268.3:exon12	c.1253G>A(p.R418H)	22:30069388	22:30069388	G	A	het	missense_variant	rs548217466	0.0216	.	417(408:9)	BC206P0066-B1B6AA9XNF1-A001L000K665	0	173(173:0)	.	NHS	.	Uncertain_significance	criteria_provided;_multiple_submitters;_no_conflicts	.	412206	.	.	.	.	.	Uncertain significance	0.000199681	.	1.207e-05	0	1.247e-05	0	.	.	.	0.028	D	0.953	D	29.2	5.04	;Autosomal dominant;	https://www.omim.org/entry/607174;https://www.omim.org/entry/101000;https://www.omim.org/entry/162091	PM1; PP3	22:30069388
FB206Q0171	Mutant	KMT2B	KMT2B:NM_014727.2:exon28	c.5789_5794delinsACCCTA(p.S1930_P1932delinsYPT)	19:36223239	19:36223244	CCCCTC	ACCCTA	het	missense_variant	.	0.0127	.	552(545:7)	BC206P0066-B1B6AA9XNF1-A001L000K665	0	133(129:0)	.	NHS	.	.	.	.	.	.	.	.	.	.	Uncertain significance	.	.	.	.	.	.	.	.	.	.	.	.	.	.	.	Autosomal dominant	https://www.omim.org/entry/617284	PM2	19:36223239
FB206Q0171	Mutant	BRD4	BRD4:NM_058243.2:exon6	c.1182C>G(p.I394M)	19:15375245	19:15375245	G	C	het	missense_variant	.	0.012	.	418(413:5)	BC206P0066-B1B6AA9XNF1-A001L000K665	0	165(165:0)	.	NHS	.	.	.	.	.	.	COSM8289554	1	.	.	Uncertain significance	.	.	.	.	.	.	.	.	.	0.014	D	1	D	22.3	4.15	.	.	PM1; PM2; PP2	19:15375245
FB206Q0171	Mutant	NOTCH2	NOTCH2:NM_024408.4:exon34	c.6063del(p.S2022Afs*9)	1:120459282	1:120459282	C	-	het	frameshift_variant	.	0.0118	.	340(336:4)	BC206P0066-B1B6AA9XNF1-A001L000K665	0	214(214:0)	.	NHS	.	.	.	.	.	.	.	.	.	.	Uncertain significance	.	.	.	.	.	.	.	.	.	.	.	.	.	.	.	Autosomal dominant;Autosomal dominant	https://www.omim.org/entry/610205;https://www.omim.org/entry/102500	PM2	1:120459282
FB206Q0171	Mutant	BAD	BAD:NM_032989.3:exon4	c.420G>C(p.Q140H)	11:64037768	11:64037768	C	G	het	missense_variant	.	0.0116	.	1034(1022:12)	BC206P0066-B1B6AA9XNF1-A001L000K665	0	114(114:0)	.	NHS	.	.	.	.	.	.	.	.	.	.	Uncertain significance	.	.	.	.	.	.	.	.	.	0.004	D	0.031	B	23.5	3.79	.	.	PM2	11:64037768
FB206Q0171	Mutant	BRCA1	BRCA1:NM_007294.4:exon11	c.3120_3170del(p.S1041_S1057del)	17:41244378	17:41244428	51	-	het	inframe_deletion	.	0.0067	.	300(298:2)	BC206P0066-B1B6AA9XNF1-A001L000K665	0	212(212:0)	.	NHS	.	.	.	.	.	class3	.	.	.	.	Uncertain significance	.	.	.	.	.	.	.	.	.	.	.	.	.	.	.	Autosomal dominant; Multifactorial;Autosomal recessive;	https://www.omim.org/entry/604370;https://www.omim.org/entry/617883;https://www.omim.org/entry/614320	PM2; PM4	17:41244378
FB207U0135	Mutant	SMARCA4	SMARCA4:NM_003072.4:exon21	c.3067G>T(p.E1023*)	19:11135100	19:11135100	G	T	het	stop_gained	.	0.198	.	303(243:60)	BC207U0134-B1B6AA6XNF1-A001L000K665	0	105(105:0)	.	NHS	.	.	.	.	.	class4	PVS1;PM2	.	.	.	.	.	Pathogenic	.	.	.	.	.	.	.	.	.	.	.	.	.	50	4.62	Autosomal dominant;Autosomal dominant	https://www.omim.org/entry/614609;https://www.omim.org/entry/613325
FB207U0135	Mutant	GATA2	GATA2:NM_032638.5:exon3	c.550G>T(p.D184Y)	3:128204891	3:128204891	C	A	het	missense_variant	.	0.176	.	807(665:142)	BC207U0134-B1B6AA6XNF1-A001L000K665	0	354(354:0)	.	NHS	.	.	.	.	.	class3	PM2;PP3	.	.	.	.	.	Uncertain significance	.	.	.	.	.	.	.	.	.	0.001	D	0.968	D	27.5	4.01	Autosomal dominant;Autosomal dominant;Autosomal dominant; Somatic mutation;	https://www.omim.org/entry/614038;https://www.omim.org/entry/614172;https://www.omim.org/entry/601626;https://www.omim.org/entry/614286
FB207U0135	Mutant	STK11	STK11:NM_000455.5:exon3	c.419_420delinsGT(p.L140R)	19:1219367	19:1219368	TG	GT	het	missense_variant	.	0.176	.	534(440:94)	BC207U0134-B1B6AA6XNF1-A001L000K665	0	141(139:0)	.	NHS	.	.	.	.	.	class3	PM1;PM2;PP5	.	.	.	.	.	Uncertain significance	.	.	.	.	.	.	.	.	.	.	.	.	.	.	.	;;Autosomal dominant;	https://www.omim.org/entry/260350;https://www.omim.org/entry/175200;https://www.omim.org/entry/273300
FB207U0135	Mutant	FAT1	FAT1:NM_005245.4:exon15	c.9916G>T(p.E3306*)	4:187531107	4:187531107	C	A	het	stop_gained	.	0.1449	.	573(490:83)	BC207U0134-B1B6AA6XNF1-A001L000K665	0	268(268:0)	.	NHS	.	.	.	.	.	class3	PM2	.	.	.	.	.	Uncertain significance	.	.	.	.	.	.	.	.	.	.	.	.	.	40	4.36	.	.
FB207U0135	Mutant	DPYD	DPYD:NM_000110.4:exon9	c.947G>T(p.G316V)	1:98060626	1:98060626	C	A	het	missense_variant	rs749157068	0.1043	.	230(206:24)	BC207U0134-B1B6AA6XNF1-A001L000K665	0	143(143:0)	.	NHS	.	.	.	.	.	class3	PM2;BP4	.	.	.	.	.	Likely benign	.	.	.	.	.	.	.	.	.	0.236	T	0.158	B	21.3	0.77	Autosomal recessive;Autosomal recessive	https://www.omim.org/entry/274270;https://www.omim.org/entry/274270
FB207U0135	Mutant	KEAP1	KEAP1:NM_012289.4:exon5	c.1607G>C(p.R536P)	19:10599969	19:10599969	C	G	het	missense_variant	.	0.104	.	702(629:73)	BC207U0134-B1B6AA6XNF1-A001L000K665	0	227(227:0)	.	NHS	.	.	.	.	.	class3	PM2;PP3	.	.	.	.	.	Uncertain significance	.	.	.	.	.	.	.	.	.	0.002	D	0.993	D	30	5.73	.	.
FB207U0135	Mutant	KEAP1	KEAP1:NM_012289.4:intron5	c.1709-2A>T	19:10597496	19:10597496	T	A	het	splice_acceptor_variant	.	0.0779	.	565(521:44)	BC207U0134-B1B6AA6XNF1-A001L000K665	0	203(203:0)	.	NHS	.	.	.	.	.	class3	PM2	.	.	.	.	.	Uncertain significance	.	.	.	.	.	.	.	.	.	.	.	.	.	19.79	4.77	.	.
FB207U0135	Mutant	RARA	RARA:NM_000964.4:exon7	c.996C>G(p.I332M)	17:38510742	17:38510742	C	G	het	missense_variant	.	0.0658	.	562(525:37)	BC207U0134-B1B6AA6XNF1-A001L000K665	0	152(152:0)	.	NHS	.	.	.	.	.	class3	PM2;PP3	.	.	.	.	.	Uncertain significance	.	.	.	.	.	.	.	.	.	0	D	0.998	D	26.2	2.86	.	https://www.omim.org/entry/612376
FB207U0135	Mutant	WRN	WRN:NM_000553.6:exon9	c.1228C>T(p.Q410*)	8:30938771	8:30938771	C	T	het	stop_gained	.	0.065	.	446(417:29)	BC207U0134-B1B6AA6XNF1-A001L000K665	0	284(284:0)	.	NHS	.	Pathogenic	criteria_provided;_single_submitter	.	1069486	class5	PVS1;PM2;PP5	.	.	.	.	.	Uncertain significance	.	.	.	.	3.99195e-06	0	.	.	.	.	.	.	.	35	-0.88	Autosomal recessive	https://www.omim.org/entry/277700
FB207U0135	Mutant	CBLB	CBLB:NM_170662.5:exon19	c.2936G>A(p.R979H)	3:105377827	3:105377827	C	T	het	missense_variant	rs778405917	0.0135	.	518(511:7)	BC207U0134-B1B6AA6XNF1-A001L000K665	0	290(290:0)	.	NHS	.	.	.	.	.	class3	PM2;PP3	.	COSM5474529	1	.	.	Uncertain significance	.	.	9.425e-06	0.0001	7.96851e-06	5.44959e-05	.	.	.	0	D	0.991	D	33	4.87	.	.
FB207U0135	Mutant	FANCC	FANCC:NM_000136.3:exon10	c.916G>A(p.D306N)	9:97887448	9:97887448	C	T	het	missense_variant	rs772992002	0.0129	.	387(382:5)	BC207U0134-B1B6AA6XNF1-A001L000K665	0	143(143:0)	.	NHS	.	Uncertain_significance	criteria_provided;_multiple_submitters;_no_conflicts	.	456173	class3	PM2	.	.	.	.	.	Uncertain significance	.	.	9.42e-06	0	3.97627e-06	0	.	.	.	0.148	T	0.164	B	20.4	3.69	Autosomal recessive	https://www.omim.org/entry/227645
FB207U0135	Mutant	NSD1	NSD1:NM_172349.2:exon6	c.1970G>A(p.R657Q)	5:176638177	5:176638177	G	A	het	missense_variant	rs749884498	0.0102	.	587(581:6)	BC207U0134-B1B6AA6XNF1-A001L000K665	0	414(414:0)	.	NHS	.	.	.	.	.	class3	PM2	.	.	.	.	.	Uncertain significance	.	.	9.456e-06	0	1.59177e-05	5.44366e-05	3.18471e-05	0	0.000361	0.605	T	0.017	B	8.726	3.55	Autosomal dominant; Somatic mutation;Autosomal dominant	https://www.omim.org/entry/601626;https://www.omim.org/entry/117550
FB207U0135	Mutant	EGFR	EGFR:NM_005228.5:exon21	c.2573T>G(p.L858R)	7:55259515	7:55259515	T	G	het	missense_variant	rs121434568	0.0033	.	903(900:3)	BC207U0134-B1B6AA6XNF1-A001L000K665	0	311(311:0)	.	HS3	.	drug_response	reviewed_by_expert_panel	.	16609	class3	PM2;PP3	.	COSM6224	2672	.	.	Likely pathogenic	.	.	.	.	.	.	.	.	.	0	D	0.999	D	33	5.71	Autosomal dominant; Somatic mutation;Autosomal recessive;Autosomal dominant; Somatic mutation;Autosomal dominant; Somatic mutation	https://www.omim.org/entry/211980;https://www.omim.org/entry/616069;https://www.omim.org/entry/211980;https://www.omim.org/entry/211980
FB20AK0227	Mutant	PAX5	PAX5:NM_001280547.2:exon2	c.77T>G(p.V26G)	9:37020768	9:37020768	A	C	het	missense_variant	rs926053251	0.597	.	469(189:280)	BC20AK0226-B1B8AADXNF1-A001L000K665KA03	0	182(182:0)	.	NHS	.	.	.	.	.	.	COSM85951	26	.	.	Uncertain significance	.	.	.	.	0	0	.	.	.	0.004	D	0.999	D	25.9	5.59	.	https://www.omim.org/entry/615545	PM1; PM2; PP3	9:37020768
FB20AK0227	Mutant	TP53	TP53:NM_000546.5:intron6	c.673-2A>T	17:7577610	17:7577610	T	A	het	splice_acceptor_variant	.	0.5601	.	641(282:359)	BC20AK0226-B1B8AADXNF1-A001L000K665KA03	0	168(168:0)	.	NHS	.	not_provided	no_assertion_provided	.	635388	1	COSM12559	30	.	.	Pathogenic	.	.	.	.	.	.	.	.	.	.	.	.	.	23.4	3.35	Autosomal dominant;Autosomal dominant;Autosomal dominant;;Autosomal dominant;Autosomal dominant; Somatic mutation;Autosomal dominant; Somatic mutation;;Autosomal dominant;;Somatic mutation;	https://www.omim.org/entry/202300;https://www.omim.org/entry/614740;https://www.omim.org/entry/618165;https://www.omim.org/entry/114480;https://www.omim.org/entry/260500;https://www.omim.org/entry/114500;https://www.omim.org/entry/137800;https://www.omim.org/entry/114550;https://www.omim.org/entry/151623;https://www.omim.org/entry/607107;https://www.omim.org/entry/259500;https://www.omim.org/entr…	PVS1; PM2; PP3	17:7577610
FB20AK0227	Mutant	SMARCA4	SMARCA4:NM_003072.4:exon6	c.1012C>T(p.Q338*)	19:11098494	19:11098494	C	T	het	stop_gained	.	0.5385	.	947(437:510)	BC20AK0226-B1B8AADXNF1-A001L000K665KA03	0	197(197:0)	.	NHS	.	.	.	.	.	.	COSM9708664	1	.	.	Pathogenic	.	.	.	.	.	.	.	.	.	.	.	.	.	38	4.36	Autosomal dominant;Autosomal dominant	https://www.omim.org/entry/614609;https://www.omim.org/entry/613325	PVS1; PM2; PP3	19:11098494
FB20AK0227	Mutant	LRP1B	LRP1B:NM_018557.3:exon8	c.1195T>A(p.Y399N)	2:141819661	2:141819661	A	T	het	missense_variant	.	0.4279	.	437(250:187)	BC20AK0226-B1B8AADXNF1-A001L000K665KA03	0	282(282:0)	.	NHS	.	.	.	.	.	.	.	.	.	.	Uncertain significance	.	.	.	.	.	.	.	.	.	0	D	0.999	D	25.2	5.63	.	.	PM2; PP3	2:141819661
FB20AK0227	Mutant	KMT2B	KMT2B:NM_014727.2:exon3	c.2176G>A(p.A726T)	19:36212425	19:36212425	G	A	het	missense_variant	.	0.4065	.	1284(762:522)	BC20AK0226-B1B8AADXNF1-A001L000K665KA03	0	295(295:0)	.	NHS	.	.	.	.	.	.	.	.	.	.	Uncertain significance	.	.	.	.	.	.	.	.	.	0.162	T	0	B	14.38	1.58	Autosomal dominant	https://www.omim.org/entry/617284	PM2; BP4	19:36212425
FB20AK0227	Mutant	POLE	POLE:NM_006231.4:exon9	c.893A>G(p.Y298C)	12:133253148	12:133253148	T	C	het	missense_variant	.	0.406	.	335(199:136)	BC20AK0226-B1B8AADXNF1-A001L000K665KA03	0	140(140:0)	.	NHS	.	Uncertain_significance	criteria_provided;_single_submitter	.	969330	.	.	.	.	.	Uncertain significance	.	.	.	.	.	.	.	.	.	0	D	1	D	28.3	5.68	Autosomal dominant;Autosomal recessive;Autosomal recessive	https://www.omim.org/entry/615083;https://www.omim.org/entry/615139;https://www.omim.org/entry/618336	PM2	12:133253148
FB20AK0227	Mutant	FAT1	FAT1:NM_005245.4:exon2	c.171_202del(p.K58Gfs*12)	4:187630780	4:187630811	ACGCTGGATGTGTAATGTAAACACCCATCTTG	-	het	frameshift_variant	.	0.4006	.	669(401:268)	BC20AK0226-B1B8AADXNF1-A001L000K665KA03	0	306(306:0)	.	NHS	.	.	.	.	.	.	.	.	.	.	Uncertain significance	.	.	.	.	.	.	.	.	.	.	.	.	.	.	.	.	.	PM2	4:187630780
FB20AK0227	Mutant	NTRK3	NTRK3:NM_001012338.2:exon19	c.2281T>C(p.W761R)	15:88423554	15:88423554	A	G	het	missense_variant	.	0.2918	.	915(648:267)	BC20AK0226-B1B8AADXNF1-A001L000K665KA03	0	292(292:0)	.	NHS	.	.	.	.	.	.	.	.	.	.	Uncertain significance	.	.	.	.	.	.	.	.	.	0	D	1	D	25.5	5.34	.	.	PM1; PM2; PP3	15:88423554
FB20B90107	no_mutations
FB212N0060	Mutant	KRAS	KRAS:NM_033360.4:exon3	c.183A>T(p.Q61H)	12:25380275	12:25380275	T	A	het	missense_variant	rs17851045	0.2777	.	623(450:173)	.	.	.	.	HS2	.	Pathogenic/Likely_pathogenic	no_assertion_criteria_provided	.	45117	.	COSM555	150	.	+?/.	Likely pathogenic	.	.	.	.	.	.	.	.	.	0.008	D	0.151	B	23.5	5.77	;;;;;Autosomal dominant; Somatic mutation;;Autosomal dominant;;Autosomal dominant;	https://www.omim.org/entry/108010;https://www.omim.org/entry/109800;https://www.omim.org/entry/114480;https://www.omim.org/entry/615278;https://www.omim.org/entry/137215;https://www.omim.org/entry/601626;https://www.omim.org/entry/211980;https://www.omim.org/entry/609942;https://www.omim.org/entry/260350;https://www.omim.org/entry/614470;https://www.omim.org/entry/163200	PM1; PM2; PP3; PP5	12:25380275
FB212N0060	Mutant	TP53	TP53:NM_000546.5:exon4	c.104dup(p.L35Ffs*8)	17:7579582	17:7579582	-	A	het	frameshift_variant	.	0.276	.	971(703:268)	.	.	.	.	NHS	.	.	.	.	.	0	.	.	.	.	Likely pathogenic	.	.	.	.	.	.	.	.	.	.	.	.	.	.	.	Autosomal dominant;Autosomal dominant;Autosomal dominant;;Autosomal dominant;Autosomal dominant; Somatic mutation;Autosomal dominant; Somatic mutation;;Autosomal dominant;;Somatic mutation;	https://www.omim.org/entry/202300;https://www.omim.org/entry/614740;https://www.omim.org/entry/618165;https://www.omim.org/entry/114480;https://www.omim.org/entry/260500;https://www.omim.org/entry/114500;https://www.omim.org/entry/137800;https://www.omim.org/entry/114550;https://www.omim.org/entry/151623;https://www.omim.org/entry/607107;https://www.omim.org/entry/259500;https://www.omim.org/entr…	PVS1; PM2	17:7579582
FB212N0060	Mutant	APC	APC:NM_000038.6:exon16	c.2821G>T(p.E941*)	5:112174112	5:112174112	G	T	het	stop_gained	.	0.2445	.	503(380:123)	.	.	.	.	NHS	.	.	.	.	.	.	COSM18853	19	DM	+/+	Uncertain significance	.	.	.	.	.	.	.	.	.	.	.	.	.	38	5.77	;Autosomal dominant;Autosomal dominant;;Autosomal dominant;Autosomal dominant;;	https://www.omim.org/entry/175100;https://www.omim.org/entry/175100;https://www.omim.org/entry/114500;https://www.omim.org/entry/135290;https://www.omim.org/entry/175100;https://www.omim.org/entry/613659;https://www.omim.org/entry/114550	PM2; PP3	5:112174112
FB212N0060	Mutant	GRM3	GRM3:NM_000840.2:exon3	c.745C>T(p.R249C)	7:86415853	7:86415853	C	T	het	missense_variant	.	0.184	.	1940(1583:357)	.	.	.	.	NHS	.	.	.	.	.	.	.	.	.	.	Uncertain significance	.	.	.	.	.	.	.	.	.	0.003	D	0.97	D	34	5.12	.	.	PM1; PM2; PP3	7:86415853
FB212N0060	Mutant	BRD4	BRD4:NM_058243.2:exon10	c.1774A>T(p.K592*)	19:15366381	19:15366381	T	A	het	stop_gained	.	0.1688	.	1250(1039:211)	.	.	.	.	NHS	.	.	.	.	.	.	.	.	.	.	Pathogenic	.	.	.	.	.	.	.	.	.	.	.	.	.	36	5.08	.	.	PVS1; PM2; PP3	19:15366381
FB212N0060	Mutant	APC	APC:NM_000038.6:exon16	c.4463del(p.L1488Yfs*19)	5:112175752	5:112175752	T	-	het	frameshift_variant	rs1114167577	0.1508	.	577(490:87)	.	.	.	.	NHS	.	Pathogenic	criteria_provided;_single_submitter	.	428136	.	.	.	.	.	Uncertain significance	.	.	.	.	.	.	.	.	.	.	.	.	.	.	.	;Autosomal dominant;Autosomal dominant;;Autosomal dominant;Autosomal dominant;;	https://www.omim.org/entry/175100;https://www.omim.org/entry/175100;https://www.omim.org/entry/114500;https://www.omim.org/entry/135290;https://www.omim.org/entry/175100;https://www.omim.org/entry/613659;https://www.omim.org/entry/114550	PM2; PP5	5:112175754
FB212N0060	Mutant	SMAD3	SMAD3:NM_005902.4:exon3	c.481C>T(p.P161S)	15:67457671	15:67457671	C	T	het	missense_variant	.	0.1144	.	1171(1037:134)	.	.	.	.	NHS	.	.	.	.	.	.	.	.	.	.	Uncertain significance	.	.	.	.	.	.	.	.	.	0.074	T	0.468	P	26.1	4.95	Autosomal dominant	https://www.omim.org/entry/613795	PM1; PM2; PP3	15:67457671
FB212N0060	Mutant	SMAD4	SMAD4:NM_005359.6:exon12	c.1609G>C(p.D537H)	18:48604787	18:48604787	G	C	het	missense_variant	.	0.0949	.	474(429:45)	.	.	.	.	NHS	.	.	.	.	.	.	COSM1389112	6	.	.	Likely pathogenic	.	.	.	.	.	.	.	.	.	0	D	0.999	D	26.6	6.07	Autosomal dominant;Autosomal dominant;;Autosomal dominant	https://www.omim.org/entry/175050;https://www.omim.org/entry/139210;https://www.omim.org/entry/260350;https://www.omim.org/entry/174900	PM1; PM2; PM5; PP3	18:48604787
FB212N0060	Mutant	EPHA3	EPHA3:NM_005233.6:exon11	c.1923A>C(p.K641N)	3:89468389	3:89468389	A	C	het	missense_variant	.	0.0716	.	503(467:36)	.	.	.	.	NHS	.	.	.	.	.	.	.	.	.	.	Uncertain significance	.	.	.	.	.	.	.	.	.	0	D	0.998	D	25.2	-0.718	.	.	PM1; PM2; BP4	3:89468389
FB212N0060	Mutant	RELN	RELN:NM_005045.4:exon33	c.4831G>T(p.D1611Y)	7:103206776	7:103206776	C	A	het	missense_variant	.	0.014	.	644(635:9)	.	.	.	.	NHS	.	.	.	.	.	.	.	.	.	.	Uncertain significance	.	.	.	.	.	.	.	.	.	0.008	D	0.997	D	29.7	6.08	Autosomal dominant;Autosomal recessive	https://www.omim.org/entry/616436;https://www.omim.org/entry/257320	PM2	7:103206776
FB212N0060	Mutant	POLE	POLE:NM_006231.4:exon5	c.400G>A(p.V134I)	12:133256563	12:133256563	C	T	het	missense_variant	rs993907370	0.0102	.	489(484:5)	.	.	.	.	NHS	.	Uncertain_significance	criteria_provided;_single_submitter	.	954125	.	.	.	.	.	Uncertain significance	.	.	.	.	.	.	.	.	.	0.415	T	0.075	B	18.84	4.72	Autosomal dominant;Autosomal recessive;Autosomal recessive	https://www.omim.org/entry/615083;https://www.omim.org/entry/615139;https://www.omim.org/entry/618336	PM2	12:133256563
FB215K0094	Mutant	STK11	STK11:NM_000455.5:exon2	c.304_334del(p.L102Sfs*17)	19:1218429	19:1218459	CTGAGGAGGTTACGGCACAAAAATGTCATCC	-	het	frameshift_variant	.	0.3557	.	627(404:223)	BC215A0029-B1B8AA0XNF1-L000K665KAT4	0	54(54:0)	.	NHS	.	.	.	.	.	.	.	.	.	.	Uncertain significance	.	.	.	.	.	.	.	.	.	.	.	.	.	.	.	;;Autosomal dominant;	https://www.omim.org/entry/260350;https://www.omim.org/entry/175200;https://www.omim.org/entry/273300	PM2	19:1218429
FB215K0094	Mutant	KRAS	KRAS:NM_033360.4:exon2	c.35G>A(p.G12D)	12:25398284	12:25398284	C	T	het	missense_variant	rs121913529	0.2981	.	312(219:93)	BC215A0029-B1B8AA0XNF1-L000K665KAT4	0	251(251:0)	.	HS2	.	Pathogenic	criteria_provided;_multiple_submitters;_no_conflicts	.	12582	.	COSM521	16130	R	?/.	Likely pathogenic	.	.	2.283e-05	0	4.094e-06	0	.	.	.	0.024	D	0.361	B	25.3	5.68	;;;;;Autosomal dominant; Somatic mutation;;Autosomal dominant;;Autosomal dominant;	https://www.omim.org/entry/108010;https://www.omim.org/entry/109800;https://www.omim.org/entry/114480;https://www.omim.org/entry/615278;https://www.omim.org/entry/137215;https://www.omim.org/entry/601626;https://www.omim.org/entry/211980;https://www.omim.org/entry/609942;https://www.omim.org/entry/260350;https://www.omim.org/entry/614470;https://www.omim.org/entry/163200	PM1; PM2; PP3; PP5	12:25398284
FB215K0094	Mutant	RUNX1	RUNX1:NM_001001890.3:exon3	c.515G>T(p.G172V)	21:36231788	21:36231788	C	A	het	missense_variant	.	0.2709	.	299(218:81)	BC215A0029-B1B8AA0XNF1-L000K665KAT4	0	209(209:0)	.	NHS	.	.	.	.	.	.	COSM6932352	1	.	.	Uncertain significance	.	.	.	.	.	.	.	.	.	0	D	1	D	33	5.12	Autosomal dominant; Somatic mutation;Autosomal dominant	https://www.omim.org/entry/601626;https://www.omim.org/entry/601399	PM1; PM2; PP3	21:36231788
FB215K0094	Mutant	KDR	KDR:NM_002253.3:exon10	c.1358C>T(p.P453L)	4:55973958	4:55973958	G	A	het	missense_variant	rs769193899	0.2607	.	211(156:55)	BC215A0029-B1B8AA0XNF1-L000K665KAT4	0	258(258:0)	.	NHS	.	.	.	.	.	.	COSM7347436	1	.	.	Uncertain significance	.	.	9.42e-06	0	1.626e-05	0	.	.	.	0.12	T	0.063	B	17.38	2.63	;Autosomal dominant	https://www.omim.org/entry/602089;https://www.omim.org/entry/602089	PM1; PM2	4:55973958
FB215K0094	Mutant	DICER1	DICER1:NM_030621.4:exon25	c.4248_4259del(p.D1416_E1419del)	14:95562998	14:95563009	TCCTCCTCGTAA	-	het	inframe_deletion	.	0.2273	.	154(119:35)	BC215A0029-B1B8AA0XNF1-L000K665KAT4	0	227(227:0)	.	NHS	.	.	.	.	.	.	.	.	.	.	Uncertain significance	.	.	.	.	.	.	.	.	.	.	.	.	.	.	.	;Autosomal dominant;Autosomal dominant;	https://www.omim.org/entry/618272;https://www.omim.org/entry/138800;https://www.omim.org/entry/601200;https://www.omim.org/entry/180295	PM2; BP3	14:95562998
FB215K0094	Mutant	RUNX1	RUNX1:NM_001001890.3:exon6	c.922_934del(p.Q308Cfs*255)	21:36164860	21:36164872	GCGCGGGGAACTG	-	het	frameshift_variant	.	0.2143	.	1568(1232:336)	BC215A0029-B1B8AA0XNF1-L000K665KAT4	0	235(235:0)	.	NHS	.	.	.	.	.	.	.	.	.	.	Uncertain significance	.	.	.	.	.	.	.	.	.	.	.	.	.	.	.	Autosomal dominant; Somatic mutation;Autosomal dominant	https://www.omim.org/entry/601626;https://www.omim.org/entry/601399	PM2	21:36164860
FB215K0094	Mutant	TPMT	TPMT:NM_000367.4:exon3	c.203C>T(p.P68L)	6:18148084	6:18148084	G	A	het	missense_variant	rs1368439131	0.1676	.	179(149:30)	BC215A0029-B1B8AA0XNF1-L000K665KAT4	0	138(138:0)	.	NHS	.	.	.	.	.	.	.	.	.	.	Uncertain significance	.	.	.	.	8.124e-06	0.0001	.	.	0.000181	0	D	1	D	25.6	3.9	Autosomal recessive	https://www.omim.org/entry/610460	PM1; PM2; PP3	6:18148084
FB215K0094	Mutant	GRM8	GRM8:NM_000845.3:exon9	c.1628G>A(p.G543D)	7:126173808	7:126173808	C	T	het	missense_variant	rs201469961	0.1444	.	187(160:27)	BC215A0029-B1B8AA0XNF1-L000K665KAT4	0	255(255:0)	.	NHS	.	.	.	.	.	.	COSM9807299	1	.	.	Uncertain significance	0.000199681	0.001	0.0001	0.0017	8.129e-05	0.0011	9.691e-05	0.0019	0.00217	0.268	T	0.974	D	24.6	5.8	.	.	PM1; PP3	7:126173808
FB21680182	CNV	CCND1	.	.	.	.	.	.	.	.	.	.	4.8834	.	.	.	.	.	CN	.	.	.	.	.	.	.	.	.	.	.	.	.	.	.	.	.	.	.	.	.	.	.	.	.	.	.	.	.	.
FB21680182	CNV	PIK3CA	.	.	.	.	.	.	.	.	.	.	4.6582	.	.	.	.	.	CN	.	.	.	.	.	.	.	.	.	.	.	.	.	.	.	.	.	.	.	.	.	.	.	.	.	.	.	.	.	.
FB21680182	CNV	SOX2	.	.	.	.	.	.	.	.	.	.	5.4332	.	.	.	.	.	CN	.	.	.	.	.	.	.	.	.	.	.	.	.	.	.	.	.	.	.	.	.	.	.	.	.	.	.	.	.	.
FB21680182	CNV	TERC	.	.	.	.	.	.	.	.	.	.	5.6026	.	.	.	.	.	CN	.	.	.	.	.	.	.	.	.	.	.	.	.	.	.	.	.	.	.	.	.	.	.	.	.	.	.	.	.	.
FB21680182	Mutant	TP53	TP53:NM_000546.5:exon8	c.818G>T(p.R273L)	17:7577120	17:7577120	C	A	het	missense_variant	rs28934576	0.4118	.	845(497:348)	BC21650176-B1B8AA4XNF1-L000K665KAT4	0.0026	388(387:1)	.	HS1	.	Pathogenic	criteria_provided;_multiple_submitters;_no_conflicts	.	376655	4	COSM10779	232	DM	.	Likely pathogenic	.	.	.	.	4.067e-06	0	.	.	.	0	D	0.99	D	34	4.92	Autosomal dominant;Autosomal dominant;Autosomal dominant;;Autosomal dominant;Autosomal dominant; Somatic mutation;Autosomal dominant; Somatic mutation;;Autosomal dominant;;Somatic mutation;	https://www.omim.org/entry/202300;https://www.omim.org/entry/614740;https://www.omim.org/entry/618165;https://www.omim.org/entry/114480;https://www.omim.org/entry/260500;https://www.omim.org/entry/114500;https://www.omim.org/entry/137800;https://www.omim.org/entry/114550;https://www.omim.org/entry/151623;https://www.omim.org/entry/607107;https://www.omim.org/entry/259500;https://www.omim.org/entr…	PM1; PM2; PP3; PP5	17:7577120
FB21680182	Mutant	FAT1	FAT1:NM_005245.4:exon9	c.4756G>T(p.A1586S)	4:187549362	4:187549362	C	A	het	missense_variant	.	0.2589	.	533(395:138)	BC21650176-B1B8AA4XNF1-L000K665KAT4	0	325(325:0)	.	NHS	.	.	.	.	.	.	.	.	.	.	Uncertain significance	.	.	.	.	.	.	.	.	.	0	D	0.999	D	28	5.49	.	.	PM1; PM2; PP3	4:187549362
FB21680182	Mutant	LRP1B	LRP1B:NM_018557.3:exon19	c.2955G>T(p.W985C)	2:141709442	2:141709442	C	A	het	missense_variant	.	0.234	.	359(275:84)	BC21650176-B1B8AA4XNF1-L000K665KAT4	0	263(263:0)	.	NHS	.	.	.	.	.	.	.	.	.	.	Uncertain significance	.	.	.	.	.	.	.	.	.	0	D	1	D	35	6.16	.	.	PM2; PP3	2:141709442
FB21680182	Mutant	GRIN2A	GRIN2A:NM_000833.5:exon14	c.4229C>A(p.S1410*)	16:9857172	16:9857172	G	T	het	stop_gained	.	0.2051	.	785(624:161)	BC21650176-B1B8AA4XNF1-L000K665KAT4	0	398(398:0)	.	NHS	.	.	.	.	.	.	.	.	.	.	Uncertain significance	.	.	.	.	.	.	.	.	.	.	.	.	.	43	5.79	Autosomal dominant	https://www.omim.org/entry/245570	PM2; PP3	16:9857172
FB21680182	Mutant	IDH1	IDH1:NM_005896.3:exon4	c.394C>T(p.R132C)	2:209113113	2:209113113	G	A	het	missense_variant	rs121913499	0.1723	.	383(317:66)	BC21650176-B1B8AA4XNF1-L000K665KAT4	0	309(309:0)	.	HS1	.	Pathogenic/Likely_pathogenic	criteria_provided;_multiple_submitters;_no_conflicts	.	375891	.	COSM28747	1017	.	.	Likely pathogenic	.	.	.	.	0	0	.	.	.	0.025	D	0.126	B	34	5.57	.	https://www.omim.org/entry/137800	PM1; PM2; PP2; PP3; PP5	2:209113113
FB21680182	Mutant	AR	AR:NM_000044.6:exon1	c.313A>T(p.T105S)	X:66765301	X:66765301	A	T	het	missense_variant	.	0.103	.	670(601:69)	BC21650176-B1B8AA4XNF1-L000K665KAT4	0	179(179:0)	.	NHS	.	.	.	.	.	.	.	.	.	.	Uncertain significance	.	.	.	.	.	.	.	.	.	0.01	D	0.411	B	11.82	1.62	X-linked recessive;X-linked recessive;X-linked recessive;Autosomal dominant; Somatic mutation;X-linked recessive	https://www.omim.org/entry/300068;https://www.omim.org/entry/312300;https://www.omim.org/entry/300633;https://www.omim.org/entry/176807;https://www.omim.org/entry/313200	PM2; BP4	X:66765301
FB21680182	Mutant	LRP1B	LRP1B:NM_018557.3:exon26	c.4235C>A(p.A1412D)	2:141625767	2:141625767	G	T	het	missense_variant	.	0.0604	.	513(482:31)	BC21650176-B1B8AA4XNF1-L000K665KAT4	0	276(276:0)	.	NHS	.	.	.	.	.	.	.	.	.	.	Uncertain significance	.	.	.	.	.	.	.	.	.	0.438	T	0.462	P	24	5.83	.	.	PM2; PP3	2:141625767
FB21680182	Mutant	KDM5A	KDM5A:NM_001042603.3:exon26	c.4447A>G(p.I1483V)	12:404747	12:404747	T	C	het	missense_variant	.	0.043	.	651(623:28)	BC21650176-B1B8AA4XNF1-L000K665KAT4	0	281(281:0)	.	NHS	.	.	.	.	.	.	.	.	.	.	Uncertain significance	.	.	.	.	.	.	.	.	.	0.798	T	0.001	B	8.433	4.11	.	.	PM2	12:404747
FB21680182	Mutant	KIT	KIT:NM_000222.2:intron13	c.1990+1G>A	4:55594288	4:55594288	G	A	het	splice_donor_variant	.	0.0106	.	470(465:5)	BC21650176-B1B8AA4XNF1-L000K665KAT4	0	337(337:0)	.	NHS	.	.	.	.	.	.	COSM7351860	1	.	.	Pathogenic	.	.	.	.	.	.	.	.	.	.	.	.	.	25.9	5.91	Autosomal dominant; Isolated cases;;Autosomal dominant; Somatic mutation;Autosomal dominant;;Autosomal dominant	https://www.omim.org/entry/606764;https://www.omim.org/entry/273300;https://www.omim.org/entry/601626;https://www.omim.org/entry/154800;https://www.omim.org/entry/154800;https://www.omim.org/entry/172800	PVS1; PM2; PP3	4:55594288
FB21680182	Mutant	JARID2	JARID2:NM_004973.4:exon7	c.976C>T(p.R326C)	6:15496432	6:15496432	C	T	het	missense_variant	rs148019312	0.0106	.	944(934:10)	BC21650176-B1B8AA4XNF1-L000K665KAT4	0	311(311:0)	.	NHS	.	.	.	.	.	.	COSM8627808	1	.	.	Uncertain significance	.	.	0.0006	0.0006	0.0005	0.0006	0.0004	0.0006	.	0	D	0.111	B	23.8	4.65	.	.	.	6:15496432
FB216A0203	Mutant	TET2	TET2:NM_017628.4:exon3	c.2352T>A(p.C784*)	4:106157451	4:106157451	T	A	het	stop_gained	.	0.4273	.	1032(591:441)	BC215T0360-B1B8AA4XNF1-L000K665KAT4	0	265(265:0)	.	CHIP	.	.	.	.	.	.	.	.	.	.	Uncertain significance	.	.	.	.	.	.	.	.	.	.	.	.	.	34	0.608	.	https://www.omim.org/entry/614286	PM2	4:106157451
FB216A0203	Mutant	PMS1	PMS1:NM_000534.4:exon9	c.1796A>G(p.E599G)	2:190719794	2:190719794	A	G	het	missense_variant	.	0.2788	.	965(696:269)	BC215T0360-B1B8AA4XNF1-L000K665KAT4	0	222(222:0)	.	NHS	.	.	.	.	.	.	.	.	.	.	Uncertain significance	.	.	.	.	.	.	.	.	.	0.027	D	0.9	P	23.9	4.04	.	.	PM1; PM2; PP3	2:190719794
FB216A0203	Mutant	SMAD4	SMAD4:NM_005359.6:exon12	c.1572G>C(p.W524C)	18:48604750	18:48604750	G	C	het	missense_variant	.	0.2563	.	675(502:173)	BC215T0360-B1B8AA4XNF1-L000K665KAT4	0	212(212:0)	.	NHS	.	.	.	.	.	.	COSM218561	11	.	+?/.	Uncertain significance	.	.	.	.	.	.	.	.	.	0	D	0.935	D	27.9	6.08	Autosomal dominant;Autosomal dominant;;Autosomal dominant	https://www.omim.org/entry/175050;https://www.omim.org/entry/139210;https://www.omim.org/entry/260350;https://www.omim.org/entry/174900	PM1; PM2; PP3	18:48604750
FB216A0203	Mutant	PBRM1	PBRM1:NM_018313.5:exon26	c.4123G>A(p.E1375K)	3:52595792	3:52595792	C	T	het	missense_variant	.	0.2258	.	806(624:182)	BC215T0360-B1B8AA4XNF1-L000K665KAT4	0	183(183:0)	.	NHS	.	.	.	.	.	.	.	.	.	.	Uncertain significance	.	.	.	.	.	.	.	.	.	0.399	T	0.578	P	24.4	5.89	.	.	PM1; PM2; PP3; BP1	3:52595792
FB216A0203	Mutant	JAK1	JAK1:NM_002227.4:exon3	c.200C>A(p.A67E)	1:65348965	1:65348965	G	T	het	missense_variant	.	0.2254	.	639(495:144)	BC215T0360-B1B8AA4XNF1-L000K665KAT4	0	165(165:0)	.	NHS	.	.	.	.	.	.	.	.	.	.	Uncertain significance	.	.	.	.	.	.	.	.	.	0.729	T	0	B	8.324	3.48	.	.	PM1; PM2; PP2	1:65348965
FB216A0203	Mutant	RET	RET:NM_020975.6:exon2	c.100G>A(p.D34N)	10:43595933	10:43595933	G	A	het	missense_variant	.	0.2058	.	656(521:135)	BC215T0360-B1B8AA4XNF1-L000K665KAT4	0	196(196:0)	.	NHS	.	.	.	.	.	.	.	.	.	.	Uncertain significance	.	.	.	.	.	.	.	.	.	0.326	T	0.026	B	22	5.51	Autosomal dominant;Autosomal dominant;Autosomal dominant;Autosomal dominant;Autosomal dominant;Autosomal dominant;Autosomal dominant	https://www.omim.org/entry/209880;https://www.omim.org/entry/142623;https://www.omim.org/entry/142623;https://www.omim.org/entry/155240;https://www.omim.org/entry/171400;https://www.omim.org/entry/162300;https://www.omim.org/entry/171300	PM2	10:43595933
FB216A0203	Mutant	CHD4	CHD4:NM_001273.5:exon10	c.1393G>C(p.D465H)	12:6709028	12:6709028	C	G	het	missense_variant	.	0.1847	.	1305(1064:241)	BC215T0360-B1B8AA4XNF1-L000K665KAT4	0	242(242:0)	.	NHS	.	.	.	.	.	.	.	.	.	.	Uncertain significance	.	.	.	.	.	.	.	.	.	0.001	D	1	D	26.8	4.3	Autosomal dominant	https://www.omim.org/entry/617159	PM1; PM2; PP2	12:6709028
FB216A0203	Mutant	FGFR3	FGFR3:NM_000142.4:exon4	c.408C>A(p.D136E)	4:1801502	4:1801502	C	A	het	missense_variant	.	0.0115	.	433(428:5)	BC215T0360-B1B8AA4XNF1-L000K665KAT4	0	109(109:0)	.	NHS	.	.	.	.	.	.	.	.	.	.	Uncertain significance	.	.	.	.	.	.	.	.	.	0.246	T	0.99	D	22.3	-4.08	Autosomal dominant;;Autosomal recessive; Autosomal dominant;;;Autosomal dominant;Autosomal dominant;Autosomal dominant;Autosomal dominant;;Autosomal dominant;;Autosomal dominant;Autosomal dominant	https://www.omim.org/entry/100800;https://www.omim.org/entry/109800;https://www.omim.org/entry/610474;https://www.omim.org/entry/603956;https://www.omim.org/entry/114500;https://www.omim.org/entry/612247;https://www.omim.org/entry/146000;https://www.omim.org/entry/149730;https://www.omim.org/entry/602849;https://www.omim.org/entry/162900;https://www.omim.org/entry/616482;https://www.omim.org/entr…	PM2; BP4	4:1801502
FB21700014	CNV	CRKL	.	.	.	.	.	.	.	.	.	.	4.5274	.	.	.	.	.	CN	.	.	.	.	.	.	.	.	.	.	.	.	.	.	.	.	.	.	.	.	.	.	.	.	.	.	.	.	.	.
FB21700014	Mutant	PAK3	PAK3:NM_002578.5:exon5	c.149C>T(p.S50F)	X:110366480	X:110366480	C	T	het	missense_variant	.	0.4312	.	596(339:257)	BC21790080-B1B8AA4XNF1-L000K665KAT4	0	144(144:0)	.	NHS	.	.	.	.	.	.	.	.	.	.	Uncertain significance	.	.	.	.	.	.	.	.	.	0.098	T	0.067	B	22.5	5.39	X-linked recessive	https://www.omim.org/entry/300558	PM2	X:110366480
FB21700014	Mutant	FBXW7	FBXW7:NM_001013415.2:exon9	c.1159C>G(p.R387G)	4:153247289	4:153247289	G	C	het	missense_variant	rs149680468	0.3249	.	905(611:294)	BC21790080-B1B8AA4XNF1-L000K665KAT4	0	267(267:0)	.	NHS	.	Likely_pathogenic	no_assertion_criteria_provided	.	376423	.	COSM99603	55	.	.	Likely pathogenic	.	.	.	.	.	.	.	.	.	0.01	D	1	D	27.7	4.88	.	.	PM1; PM2; PP2; PP5	4:153247289
FB21700014	Mutant	TP53	TP53:NM_000546.5:exon4	c.339_375+44del	17:7579268	17:7579348	81	-	het	splice_donor_variant&coding_sequence_variant&intron_variant	.	0.2407	.	1080(820:260)	BC21790080-B1B8AA4XNF1-L000K665KAT4	0	244(244:0)	.	NHS	.	.	.	.	.	0	.	.	.	.	Likely pathogenic	.	.	.	.	.	.	.	.	.	.	.	.	.	.	.	Autosomal dominant;Autosomal dominant;Autosomal dominant;;Autosomal dominant;Autosomal dominant; Somatic mutation;Autosomal dominant; Somatic mutation;;Autosomal dominant;;Somatic mutation;	https://www.omim.org/entry/202300;https://www.omim.org/entry/614740;https://www.omim.org/entry/618165;https://www.omim.org/entry/114480;https://www.omim.org/entry/260500;https://www.omim.org/entry/114500;https://www.omim.org/entry/137800;https://www.omim.org/entry/114550;https://www.omim.org/entry/151623;https://www.omim.org/entry/607107;https://www.omim.org/entry/259500;https://www.omim.org/entr…	PVS1; PM2	17:7579268
FB21700014	Mutant	PDE11A	PDE11A:NM_001077196.2:exon2	c.34del(p.S12Vfs*15)	2:178740587	2:178740587	T	-	het	frameshift_variant&splice_region_variant	.	0.1793	.	881(723:158)	BC21790080-B1B8AA4XNF1-L000K665KAT4	0	168(168:0)	.	NHS	.	.	.	.	.	.	.	.	.	.	Likely pathogenic	.	.	.	.	.	.	.	.	.	.	.	.	.	.	.	Autosomal dominant	https://www.omim.org/entry/610475	PVS1; PM2	2:178740587
FB21700014	Mutant	FAT1	FAT1:NM_005245.4:exon9	c.4754C>G(p.T1585R)	4:187549364	4:187549364	G	C	het	missense_variant	.	0.1547	.	1622(1371:251)	BC21790080-B1B8AA4XNF1-L000K665KAT4	0	351(351:0)	.	NHS	.	.	.	.	.	.	.	.	.	.	Uncertain significance	.	.	.	.	.	.	.	.	.	0.882	T	0.975	D	22.9	5.49	.	.	PM1; PM2	4:187549364
FB21700014	Mutant	NRG1	NRG1:NM_013956.5:exon13	c.1394C>T(p.T465M)	8:32621376	8:32621376	C	T	het	missense_variant	rs376791440	0.1303	.	1980(1722:258)	BC21790080-B1B8AA4XNF1-L000K665KAT4	0	428(428:0)	.	NHS	.	.	.	.	.	.	COSM5764039	2	.	.	Uncertain significance	.	.	9.459e-06	0	1.628e-05	5.809e-05	.	.	0.000181	0.001	D	0.984	D	29.4	5.74	.	https://www.omim.org/entry/603013	PM1; PM2	8:32621376
FB21700014	Mutant	NFE2L2	NFE2L2:NM_006164.5:exon2	c.45+12019_313-265del	2:178098332	2:178117241	18910	-	het	splice_acceptor_variant&splice_donor_variant&coding_sequence_variant&intron_variant	.	0.1167	.	60(53:7)	BC21790080-B1B8AA4XNF1-L000K665KAT4	0	14(14:0)	.	NHS	.	.	.	.	.	.	.	.	.	.	Uncertain significance	.	.	.	.	.	.	.	.	.	.	.	.	.	.	.	Autosomal dominant	https://www.omim.org/entry/617744	PM2	2:178098332
FB21700014	Mutant	PREX2	PREX2:NM_025170.6:exon10	c.1147_1148delinsAG(p.E383R)	8:68968118	8:68968119	GA	AG	het	missense_variant	.	0.096	.	1281(1158:123)	BC21790080-B1B8AA4XNF1-L000K665KAT4	0	250(244:0)	.	NHS	.	.	.	.	.	.	.	.	.	.	Uncertain significance	.	.	.	.	.	.	.	.	.	.	.	.	.	.	.	.	.	PM2	8:68968118
FB21700014	Mutant	FAT1	FAT1:NM_005245.4:exon22	c.11710A>T(p.I3904F)	4:187521445	4:187521445	T	A	het	missense_variant	.	0.0219	.	1463(1431:32)	BC21790080-B1B8AA4XNF1-L000K665KAT4	0	364(364:0)	.	NHS	.	.	.	.	.	.	.	.	.	.	Uncertain significance	.	.	.	.	.	.	.	.	.	0.701	T	0.828	P	24.6	4.94	.	.	PM1; PM2	4:187521445
FB21700014	Mutant	CD274	CD274:NM_014143.4:exon4	c.559G>C(p.E187Q)	9:5462998	9:5462998	G	C	het	missense_variant	rs1038226636	0.0203	.	1181(1157:24)	BC21790080-B1B8AA4XNF1-L000K665KAT4	0	340(340:0)	.	NHS	.	.	.	.	.	.	.	.	.	.	Uncertain significance	.	.	.	.	.	.	.	.	.	0.215	T	0.349	B	8.513	2.89	.	.	PM1; PM2	9:5462998
FB21700014	Mutant	LZTR1	LZTR1:NM_006767.4:exon18	c.2148C>A(p.S716R)	22:21350330	22:21350330	C	A	het	missense_variant	.	0.0042	.	2385(2375:10)	BC21790080-B1B8AA4XNF1-L000K665KAT4	0	340(340:0)	.	NHS	.	.	.	.	.	.	.	.	.	.	Uncertain significance	.	.	.	.	.	.	.	.	.	0.151	T	0.999	D	28.1	4.81	Autosomal dominant;Autosomal recessive;Autosomal dominant	https://www.omim.org/entry/616564;https://www.omim.org/entry/605275;https://www.omim.org/entry/615670	PM1; PM2; PP3	22:21350330
FB217K0118	SV	MET	MET:NM_000245.4|ATXN7:NM_000333.3	MET:exon14~ATXN7:exon6	7:116413987	3:63965813	.	.	.	.	.	0.1747	.	.	.	.	.	.	.	.	.	.	.	.	.	.	.	.	.	.	.	.	.	.	.	.	.	.	.	.	.	.	.	.	.	.	.	.	.
FB217K0118	Mutant	TP53	TP53:NM_000546.5:exon10	c.1005_1006dup(p.E336Vfs*10)	17:7574020	17:7574020	-	CA	het	frameshift_variant	.	0.0663	.	362(338:24)	BC217F0201-B1B8AA0XNF1-L000K665KAT4	0	222(222:0)	.	NHS	.	.	.	.	.	0	.	.	.	.	Likely pathogenic	.	.	.	.	.	.	.	.	.	.	.	.	.	.	.	Autosomal dominant;Autosomal dominant;Autosomal dominant;;Autosomal dominant;Autosomal dominant; Somatic mutation;Autosomal dominant; Somatic mutation;;Autosomal dominant;;Somatic mutation;	https://www.omim.org/entry/202300;https://www.omim.org/entry/614740;https://www.omim.org/entry/618165;https://www.omim.org/entry/114480;https://www.omim.org/entry/260500;https://www.omim.org/entry/114500;https://www.omim.org/entry/137800;https://www.omim.org/entry/114550;https://www.omim.org/entry/151623;https://www.omim.org/entry/607107;https://www.omim.org/entry/259500;https://www.omim.org/entr…	PVS1; PM2	17:7574020
FB217K0118	SV	MET	CD47:NM_001777.3|MET:NM_000245.4	CD47:exon5~MET:exon15	3:107778153	7:116413991	.	.	.	.	.	0.0565	.	.	.	.	.	.	.	.	.	.	.	.	.	.	.	.	.	.	.	.	.	.	.	.	.	.	.	.	.	.	.	.	.	.	.	.	.
FB217K0118	Mutant	EXT2	EXT2:NM_000401.3:exon2	c.130G>A(p.G44S)	11:44129293	11:44129293	G	A	het	missense_variant	rs886048274	0.0374	.	454(437:17)	BC217F0201-B1B8AA0XNF1-L000K665KAT4	0	346(346:0)	.	NHS	.	Uncertain_significance	criteria_provided;_single_submitter	.	304573	.	.	.	.	.	Uncertain significance	.	.	.	.	.	.	.	.	0.00145	0	D	0.994	D	27.7	5.31	Autosomal dominant;Autosomal recessive	https://www.omim.org/entry/133701;https://www.omim.org/entry/616682	PM2; BP1	11:44129293
FB21BL0228	Mutant	KRAS	KRAS:NM_033360.4:exon2	c.34G>T(p.G12C)	12:25398285	12:25398285	C	A	het	missense_variant	rs121913530	0.0696	.	560(521:39)	BC21470124-B1B8AA0XNF1-L000K665KA03	0	222(222:0)	.	HS2	.	Conflicting_interpretations_of_pathogenicity	no_assertion_criteria_provided	.	12578	.	COSM516	5377	.	.	Uncertain significance	.	.	1.142e-05	0.0001	0	0	.	.	.	0.02	D	0.993	D	33	5.68	;;;;;Autosomal dominant; Somatic mutation;;Autosomal dominant;;Autosomal dominant;	https://www.omim.org/entry/108010;https://www.omim.org/entry/109800;https://www.omim.org/entry/114480;https://www.omim.org/entry/615278;https://www.omim.org/entry/137215;https://www.omim.org/entry/601626;https://www.omim.org/entry/211980;https://www.omim.org/entry/609942;https://www.omim.org/entry/260350;https://www.omim.org/entry/614470;https://www.omim.org/entry/163200	PM1; PM2; PP3	12:25398285
FB21BL0228	Mutant	ARAF	ARAF:NM_001256196.1:exon16	c.1723C>T(p.R575W)	X:47430749	X:47430749	C	T	het	missense_variant	rs1275541592	0.0614	.	651(611:40)	BC21470124-B1B8AA0XNF1-L000K665KA03	0	171(170:0)	.	NHS	.	.	.	.	.	.	.	.	.	.	Uncertain significance	.	.	.	.	5.74e-06	0	.	.	.	0	D	0.623	P	33	4.37	.	.	PM1; PM2; PP2	X:47430749
FB21BL0228	Mutant	AXL	AXL:NM_001278599.1:exon12	c.975C>G(p.D325E)	19:41758323	19:41758323	C	G	het	missense_variant	.	0.0529	.	454(430:24)	BC21470124-B1B8AA0XNF1-L000K665KA03	0	116(116:0)	.	NHS	.	.	.	.	.	.	.	.	.	.	Uncertain significance	.	.	.	.	.	.	.	.	.	0.005	D	0.676	P	26.8	2.28	.	.	PM1; PM2	19:41758323
FB21BL0228	Mutant	ATM	ATM:NM_000051.3:exon32	c.4864_4909+28del	11:108165741	11:108165814	74	-	het	splice_donor_variant&coding_sequence_variant&intron_variant	.	0.0374	.	428(412:16)	BC21470124-B1B8AA0XNF1-L000K665KA03	0	215(215:0)	.	NHS	.	.	.	.	.	.	.	.	.	.	Likely pathogenic	.	.	.	.	.	.	.	.	.	.	.	.	.	.	.	Autosomal recessive;Autosomal dominant; Somatic mutation;;;	https://www.omim.org/entry/208900;https://www.omim.org/entry/114480	PVS1; PM2	11:108165741
FB21BL0228	Mutant	JARID2	JARID2:NM_004973.4:exon7	c.1579A>G(p.T527A)	6:15497035	6:15497035	A	G	het	missense_variant	.	0.0329	.	1154(1116:38)	BC21470124-B1B8AA0XNF1-L000K665KA03	0	365(365:0)	.	NHS	.	.	.	.	.	.	.	.	.	.	Uncertain significance	.	.	.	.	.	.	.	.	.	0.006	D	0.208	B	23.1	4.24	.	.	PM2	6:15497035
FB21BL0228	Mutant	SMARCB1	SMARCB1:NM_003073.5:intron7	c.986+1G>T	22:24167603	22:24167603	G	T	het	splice_donor_variant	.	0.0287	.	663(644:19)	BC21470124-B1B8AA0XNF1-L000K665KA03	0	188(188:0)	.	NHS	.	.	.	.	.	.	.	.	.	.	Pathogenic	.	.	.	.	.	.	.	.	.	.	.	.	.	22.9	4.69	Autosomal dominant;Autosomal dominant;;Autosomal dominant	https://www.omim.org/entry/614608;https://www.omim.org/entry/609322;https://www.omim.org/entry/609322;https://www.omim.org/entry/162091	PVS1; PM2; PP3	22:24167603
FB21BL0228	Mutant	SMAD4	SMAD4:NM_005359.6:exon12	c.1471G>C(p.G491R)	18:48604649	18:48604649	G	C	het	missense_variant	.	0.0279	.	394(383:11)	BC21470124-B1B8AA0XNF1-L000K665KA03	0	189(189:0)	.	NHS	.	.	.	.	.	.	.	.	.	.	Uncertain significance	.	.	.	.	.	.	.	.	.	0	D	1	D	26.4	5.99	Autosomal dominant;Autosomal dominant;;Autosomal dominant	https://www.omim.org/entry/175050;https://www.omim.org/entry/139210;https://www.omim.org/entry/260350;https://www.omim.org/entry/174900	PM1; PM2; PP3	18:48604649
FB21BL0228	Mutant	ATR	ATR:NM_001184.4:exon13	c.2638G>A(p.A880T)	3:142272236	3:142272236	C	T	het	missense_variant	rs367864862	0.0147	.	339(334:5)	BC21470124-B1B8AA0XNF1-L000K665KA03	0	119(119:0)	.	NHS	.	Uncertain_significance	criteria_provided;_single_submitter	.	1044519	.	COSM7339247	2	.	.	Uncertain significance	.	.	2.843e-05	0.0003	5.704e-05	0.0003	.	.	0.000181	0.105	T	0.278	B	29.3	5.43	Autosomal dominant;Autosomal recessive	https://www.omim.org/entry/614564;https://www.omim.org/entry/210600	PM1	3:142272236
FB22630062	Mutant	ATM	ATM:NM_000051.3:exon59	c.8668C>A(p.L2890I)	11:108218089	11:108218089	C	A	het	missense_variant	rs587779874	0.1329	.	143(124:19)	BC22620114-B1BBAJ1RNF1-L000	0	157(157:0)	.	NHS	.	Uncertain_significance	criteria_provided;_single_submitter	.	942339	class3	PM1;PM2;PP3	.	.	.	.	.	Likely pathogenic	.	.	.	.	0	0	.	.	.	0.011	D	0.998	D	24.1	0.459	Autosomal recessive;Autosomal dominant; Somatic mutation;;;	https://www.omim.org/entry/208900;https://www.omim.org/entry/114480
FB22630062	Mutant	TP53	TP53:NM_000546.5:exon5	c.517G>T(p.V173L)	17:7578413	17:7578413	C	A	het	missense_variant	rs876660754	0.0819	.	1209(1110:99)	BC22620114-B1BBAJ1RNF1-L000	0	300(300:0)	.	NHS	.	Pathogenic	criteria_provided;_single_submitter	.	376668	class3	PM2;PP3;PP5	4	COSM43559	121	.	.	Likely pathogenic	.	.	.	.	.	.	.	.	.	0	D	0.999	D	29.1	5.59	Autosomal dominant;Autosomal dominant;Autosomal dominant;;Autosomal dominant;Autosomal dominant; Somatic mutation;Autosomal dominant; Somatic mutation;;Autosomal dominant;;Somatic mutation;	https://www.omim.org/entry/202300;https://www.omim.org/entry/614740;https://www.omim.org/entry/618165;https://www.omim.org/entry/114480;https://www.omim.org/entry/260500;https://www.omim.org/entry/114500;https://www.omim.org/entry/137800;https://www.omim.org/entry/114550;https://www.omim.org/entry/151623;https://www.omim.org/entry/607107;https://www.omim.org/entry/259500;https://www.omim.org/entr…
FB22630062	Mutant	CUL3	CUL3:NM_001257197.1:exon15	c.2071A>G(p.T691A)	2:225339000	2:225339000	T	C	het	missense_variant	.	0.0528	.	417(395:22)	BC22620114-B1BBAJ1RNF1-L000	0	280(280:0)	.	NHS	.	.	.	.	.	class3	PM2;PP3	.	.	.	.	.	Uncertain significance	.	.	.	.	.	.	.	.	.	0.099	T	0.015	B	13.36	5.64	Autosomal dominant	https://www.omim.org/entry/614496
FB22630062	Mutant	CREBBP	CREBBP:NM_004380.3:exon31	c.5770G>A(p.V1924M)	16:3779278	16:3779278	C	T	het	missense_variant	rs368145743	0.0332	.	904(874:30)	BC22620114-B1BBAJ1RNF1-L000	0	219(219:0)	.	NHS	.	not_provided	no_assertion_provided	.	133939	class3	PP3	.	COSM1377813	1	.	?/.	Uncertain significance	.	.	0.0003	0	0.000323253	0.000802855	0.000515099	0.001287	0.000426	0.213	T	0.018	B	21.4	5.16	;Autosomal dominant	https://www.omim.org/entry/618332;https://www.omim.org/entry/180849
FB22630062	Mutant	FANCD2	FANCD2:NM_001018115.2:exon36	c.3564C>G(p.I1188M)	3:10130515	3:10130515	C	G	het	missense_variant	.	0.0247	.	687(670:17)	BC22620114-B1BBAJ1RNF1-L000	0	282(282:0)	.	NHS	.	.	.	.	.	class3	PM2;PP3	.	.	.	.	.	Uncertain significance	.	.	.	.	.	.	.	.	.	0.038	D	0.319	B	23	0.437	Autosomal recessive	https://www.omim.org/entry/227646
FB22630062	Mutant	PIK3CA	PIK3CA:NM_006218.4:exon9	c.1633G>A(p.E545K)	3:178936091	3:178936091	G	A	het	missense_variant	rs104886003	0.0227	.	353(345:8)	BC22620114-B1BBAJ1RNF1-L000	0	388(388:0)	.	HS2	.	Pathogenic/Likely_pathogenic	criteria_provided;_multiple_submitters;_no_conflicts	.	13655	class4	PS3;PM1;PM2;PP3	.	COSM763	2920	DM	?/.	Likely pathogenic	.	.	.	.	4.03242e-06	0	.	.	.	0.002	D	0.909	D	33	5.78	;;;;;;;;;;;;	https://www.omim.org/entry/114480;https://www.omim.org/entry/613089;https://www.omim.org/entry/612918;https://www.omim.org/entry/114500;https://www.omim.org/entry/615108;https://www.omim.org/entry/613659;https://www.omim.org/entry/114550;https://www.omim.org/entry/182000;https://www.omim.org/entry/155500;https://www.omim.org/entry/602501;https://www.omim.org/entry/162900;https://www.omim.org/entr…
FB22630062	Mutant	AKT3	AKT3:NM_181690.2:exon4	c.407C>T(p.S136F)	1:243809217	1:243809217	G	A	het	missense_variant	rs1217463895	0.0172	.	406(399:7)	BC22620114-B1BBAJ1RNF1-L000	0	276(276:0)	.	NHS	.	.	.	.	.	class3	PM2;PP3	.	COSM6984708	1	.	.	Uncertain significance	.	.	.	.	4.00301e-06	0	.	.	.	0.007	D	0.266	B	24.3	5.09	Autosomal dominant	https://www.omim.org/entry/615937
FB22630062	Mutant	BRCA1	BRCA1:NM_007294.4:exon11	c.1718C>T(p.S573L)	17:41245830	17:41245830	G	A	het	missense_variant	rs876660434	0.0162	.	433(426:7)	BC22620114-B1BBAJ1RNF1-L000	0	390(390:0)	.	NHS	.	Uncertain_significance	criteria_provided;_multiple_submitters;_no_conflicts	.	233482	class3	PM2;BP4	class3	.	.	DM?	.	Uncertain significance	.	.	.	.	.	.	.	.	.	0.032	D	0.84	P	23.8	4.91	Autosomal dominant; Multifactorial;Autosomal recessive;	https://www.omim.org/entry/604370;https://www.omim.org/entry/617883;https://www.omim.org/entry/614320
FB22630062	Mutant	MPL	MPL:NM_005373.3:exon4	c.493C>A(p.L165M)	1:43805043	1:43805043	C	A	het	missense_variant	.	0.0101	.	990(980:10)	BC22620114-B1BBAJ1RNF1-L000	0	290(290:0)	.	NHS	.	.	.	.	.	class3	PM2;BP4	.	.	.	.	.	Uncertain significance	.	.	.	.	.	.	.	.	.	0.226	T	0.994	D	22.8	2.4	;Autosomal dominant; Somatic mutation;Autosomal recessive	https://www.omim.org/entry/254450;https://www.omim.org/entry/601977;https://www.omim.org/entry/604498
FB22630062	Mutant	LRP1B	LRP1B:NM_018557.3:exon21	c.3137-2235_3245dup(p.S1083Lfs*19)	2:141680607	2:141680607	-	2344	het	stop_gained&frameshift_variant	.	0.0231	.	260(254:6)	BC22620114-B1BBAJ1RNF1-L000	0	269(269:0)	.	NHS	.	.	.	.	.	class3	PM2	.	.	.	.	.	Uncertain significance	.	.	.	.	.	.	.	.	.	.	.	.	.	.	.	.	.
FB22630062	Mutant	NOTCH1	NOTCH1:NM_017617.5:exon20-22	c.3171+241_3644-14del	9:139401439	9:139403081	1643	-	het	splice_acceptor_variant&splice_donor_variant&coding_sequence_variant&intron_variant	.	0.0709	.	846(786:60)	BC22620114-B1BBAJ1RNF1-L000	0	155(155:0)	.	NHS	.	.	.	.	.	class4	PVS1;PM2	.	.	.	.	.	Likely pathogenic	.	.	.	.	.	.	.	.	.	.	.	.	.	.	.	Autosomal dominant;Autosomal dominant	https://www.omim.org/entry/616028;https://www.omim.org/entry/109730
FC20730128	Mutant	CHD8	CHD8:NM_020920.4:exon17	c.2608G>T(p.G870C)	14:21871685	14:21871685	C	A	het	missense_variant	.	0.0806	.	1092(1004:88)	BC20730127-B1B6AA3XNF1-A001L000K665Y209	0	120(120:0)	.	NHS	.	.	.	.	.	.	.	.	.	.	Uncertain significance	.	.	.	.	.	.	.	.	.	0	D	1	D	32	5.42	Autosomal dominant	https://www.omim.org/entry/615032	PM1; PM2; PP3; BP1	14:21871685
FC20730128	Mutant	ATM	ATM:NM_000051.3:exon26	c.3952_3960del(p.V1318_D1320del)	11:108155159	11:108155167	GTCTATGAT	-	het	inframe_deletion	.	0.0806	.	757(696:61)	BC20730127-B1B6AA3XNF1-A001L000K665Y209	0	123(123:0)	.	NHS	.	.	.	.	.	.	.	.	.	.	Uncertain significance	.	.	.	.	.	.	.	.	.	.	.	.	.	.	.	Autosomal recessive;Autosomal dominant; Somatic mutation;;;	https://www.omim.org/entry/208900;https://www.omim.org/entry/114480	PM2; PM4	11:108155159
FC20730128	Mutant	PARP1	PARP1:NM_001618.4:exon8	c.1124C>T(p.S375L)	1:226570772	1:226570772	G	A	het	missense_variant	rs1401471013	0.077	.	857(791:66)	BC20730127-B1B6AA3XNF1-A001L000K665Y209	0	85(85:0)	.	NHS	.	.	.	.	.	.	COSM8115109	2	.	.	Uncertain significance	.	.	.	.	.	.	3.228e-05	0	.	0.13	T	0.001	B	14.02	3.39	.	.	.	1:226570772
FC20730128	Mutant	ERCC3	ERCC3:NM_000122.2:exon10	c.1721G>T(p.R574L)	2:128036758	2:128036758	C	A	het	missense_variant	.	0.0604	.	811(762:49)	BC20730127-B1B6AA3XNF1-A001L000K665Y209	0	98(98:0)	.	NHS	.	.	.	.	.	.	.	.	.	.	Uncertain significance	.	.	.	.	.	.	.	.	.	0.046	D	0.018	B	25	3.41	Autosomal recessive;Autosomal recessive	https://www.omim.org/entry/616390;https://www.omim.org/entry/610651	PM1; PM2	2:128036758
FC20730128	Mutant	STK11	STK11:NM_000455.5:exon3	c.412del(p.E138Kfs*23)	19:1219359	19:1219359	G	-	het	frameshift_variant	.	0.0596	.	705(663:42)	BC20730127-B1B6AA3XNF1-A001L000K665Y209	0	52(52:0)	.	NHS	.	.	.	.	.	.	.	.	.	.	Uncertain significance	.	.	.	.	.	.	.	.	.	.	.	.	.	.	.	;;Autosomal dominant;	https://www.omim.org/entry/260350;https://www.omim.org/entry/175200;https://www.omim.org/entry/273300	PM2	19:1219360
FC20730128	Mutant	KRAS	KRAS:NM_033360.4:exon2	c.35G>A(p.G12D)	12:25398284	12:25398284	C	T	het	missense_variant	rs121913529	0.0594	.	876(824:52)	BC20730127-B1B6AA3XNF1-A001L000K665Y209	0	148(148:0)	.	HS2	.	Pathogenic	criteria_provided;_multiple_submitters;_no_conflicts	.	12582	.	COSM521	16130	R	?/.	Likely pathogenic	.	.	2.283e-05	0	4.094e-06	0	.	.	.	0.024	D	0.361	B	25.3	5.68	;;;;;Autosomal dominant; Somatic mutation;;Autosomal dominant;;Autosomal dominant;	https://www.omim.org/entry/108010;https://www.omim.org/entry/109800;https://www.omim.org/entry/114480;https://www.omim.org/entry/615278;https://www.omim.org/entry/137215;https://www.omim.org/entry/601626;https://www.omim.org/entry/211980;https://www.omim.org/entry/609942;https://www.omim.org/entry/260350;https://www.omim.org/entry/614470;https://www.omim.org/entry/163200	PM1; PM2; PP3; PP5	12:25398284
FC20730128	Mutant	HGF	HGF:NM_000601.6:exon17	c.1997C>G(p.S666*)	7:81334719	7:81334719	G	C	het	stop_gained	.	0.0497	.	764(726:38)	BC20730127-B1B6AA3XNF1-A001L000K665Y209	0	117(117:0)	.	NHS	.	.	.	.	.	.	.	.	.	.	Pathogenic	.	.	.	.	.	.	.	.	.	.	.	.	.	46	5.1	Autosomal recessive	https://www.omim.org/entry/608265	PVS1; PM2; PP3	7:81334719
FC20730128	Mutant	LRP1B	LRP1B:NM_018557.3:exon74	c.11267C>G(p.T3756R)	2:141115676	2:141115676	G	C	het	missense_variant	.	0.0433	.	578(553:25)	BC20730127-B1B6AA3XNF1-A001L000K665Y209	0	98(98:0)	.	NHS	.	.	.	.	.	.	.	.	.	.	Uncertain significance	.	.	.	.	.	.	.	.	.	0.332	T	0.021	B	21.8	2.8	.	.	PM2	2:141115676
FC20730128	Mutant	FAT1	FAT1:NM_005245.4:exon14	c.9799T>A(p.Y3267N)	4:187532594	4:187532594	A	T	het	missense_variant	.	0.0375	.	934(899:35)	BC20730127-B1B6AA3XNF1-A001L000K665Y209	0	158(158:0)	.	NHS	.	.	.	.	.	.	.	.	.	.	Uncertain significance	.	.	.	.	.	.	.	.	.	0	D	0.999	D	29.7	5.45	.	.	PM1; PM2; PP3	4:187532594
FC20730128	Mutant	FLT1	FLT1:NM_002019.4:exon8	c.1051C>T(p.R351W)	13:29004242	13:29004242	G	A	het	missense_variant	rs766441216	0.0362	.	636(613:23)	BC20730127-B1B6AA3XNF1-A001L000K665Y209	0	82(82:0)	.	NHS	.	.	.	.	.	.	COSM6953902	2	.	.	Uncertain significance	.	.	2.828e-05	0	3.25e-05	5.799e-05	.	.	.	0.003	D	0.897	P	32	2.88	.	.	PM1; PM2; PP3	13:29004242
FC20730128	Mutant	CSF1R	CSF1R:NM_005211.3:exon5	c.659C>T(p.A220V)	5:149457745	5:149457745	G	A	het	missense_variant	rs752816265	0.0305	.	1082(1049:33)	BC20730127-B1B6AA3XNF1-A001L000K665Y209	0	116(116:0)	.	NHS	.	.	.	.	.	.	.	.	.	.	Uncertain significance	.	.	3.767e-05	0	2.03e-05	0	.	.	.	0.853	T	0.434	B	17.89	3.47	Autosomal recessive;Autosomal dominant	https://www.omim.org/entry/618476;https://www.omim.org/entry/221820	PM1; PM2	5:149457745
FC20730128	Mutant	ATRX	ATRX:NM_000489.5:exon9	c.2329G>A(p.G777R)	X:76938419	X:76938419	C	T	het	missense_variant	.	0.013	.	384(379:5)	BC20730127-B1B6AA3XNF1-A001L000K665Y209	0	65(65:0)	.	NHS	.	.	.	.	.	.	.	.	.	.	Uncertain significance	.	.	.	.	.	.	.	.	.	0.142	T	0.079	B	14.8	5.09	;X-linked dominant;X-linked recessive	https://www.omim.org/entry/300448;https://www.omim.org/entry/301040;https://www.omim.org/entry/309580	PM2	X:76938419
FC20730128	Mutant	FLT3	FLT3:NM_004119.3:exon21	c.2566G>A(p.A856T)	13:28589814	13:28589814	C	T	het	missense_variant	.	0.01	.	500(495:5)	BC20730127-B1B6AA3XNF1-A001L000K665Y209	0	42(42:0)	.	NHS	.	.	.	.	.	.	.	.	.	.	Likely pathogenic	.	.	.	.	.	.	.	.	.	0.001	D	0.996	D	33	5.73	;;	https://www.omim.org/entry/613065;https://www.omim.org/entry/601626;https://www.omim.org/entry/601626	PM1; PM2; PP2; PP3	13:28589814
FC20B80036	Mutant	TP63	TP63:NM_003722.5:exon4	c.559G>C(p.A187P)	3:189526295	3:189526295	G	C	het	missense_variant	.	0.6358	.	2202(802:1400)	BC20B40112-B1B8AADXNF1-A001L000K665KA03	0	257(257:0)	.	NHS	.	.	.	.	.	.	COSM6845091	1	.	.	Uncertain significance	.	.	.	.	.	.	.	.	.	0.048	D	1	D	33	5.71	Autosomal dominant;Autosomal dominant;Autosomal dominant;Autosomal dominant;;Autosomal dominant;Autosomal dominant	https://www.omim.org/entry/103285;https://www.omim.org/entry/604292;https://www.omim.org/entry/106260;https://www.omim.org/entry/603543;https://www.omim.org/entry/618149;https://www.omim.org/entry/129400;https://www.omim.org/entry/605289	PM1; PM2; PP3	3:189526295
FC20B80036	Mutant	PMS2	PMS2:NM_000535.7:exon12	c.2120A>G(p.Y707C)	7:6022509	7:6022509	T	C	het	missense_variant	.	0.5249	.	503(239:264)	BC20B40112-B1B8AADXNF1-A001L000K665KA03	0	133(133:0)	.	NHS	.	Uncertain_significance	criteria_provided;_single_submitter	.	484260	.	.	.	.	.	Uncertain significance	.	.	.	.	.	.	.	.	.	0.001	D	0.999	D	24.6	4.7	;Autosomal recessive	https://www.omim.org/entry/614337;https://www.omim.org/entry/276300	PM1; PM2; PP3; BP1	7:6022509
FC20B80036	Mutant	PTEN	PTEN:NM_000314.8:exon8	c.871G>T(p.E291*)	10:89720720	10:89720720	G	T	het	stop_gained	.	0.4945	.	544(275:269)	BC20B40112-B1B8AADXNF1-A001L000K665KA03	0	267(267:0)	.	NHS	.	.	.	.	.	.	COSM28906	4	.	.	Pathogenic	.	.	.	.	.	.	.	.	.	.	.	.	.	43	5.13	Autosomal dominant;;Autosomal dominant;Autosomal dominant;Autosomal dominant;	https://www.omim.org/entry/158350;https://www.omim.org/entry/613028;https://www.omim.org/entry/158350;https://www.omim.org/entry/605309;https://www.omim.org/entry/607174;https://www.omim.org/entry/176807	PVS1; PM2; PP3	10:89720720
FC20B80036	Mutant	TP53	TP53:NM_000546.5:exon10	c.1009C>T(p.R337C)	17:7574018	17:7574018	G	A	het	missense_variant	rs587782529	0.4767	.	751(393:358)	BC20B40112-B1B8AADXNF1-A001L000K665KA03	0	217(217:0)	.	NHS	.	Pathogenic/Likely_pathogenic	criteria_provided;_multiple_submitters;_no_conflicts	.	142536	4	COSM11071	143	DM	.	Likely pathogenic	.	.	9.703e-06	0	0	0	.	.	.	0.001	D	0.344	B	22.4	3.38	Autosomal dominant;Autosomal dominant;Autosomal dominant;;Autosomal dominant;Autosomal dominant; Somatic mutation;Autosomal dominant; Somatic mutation;;Autosomal dominant;;Somatic mutation;	https://www.omim.org/entry/202300;https://www.omim.org/entry/614740;https://www.omim.org/entry/618165;https://www.omim.org/entry/114480;https://www.omim.org/entry/260500;https://www.omim.org/entry/114500;https://www.omim.org/entry/137800;https://www.omim.org/entry/114550;https://www.omim.org/entry/151623;https://www.omim.org/entry/607107;https://www.omim.org/entry/259500;https://www.omim.org/entr…	PM1; PM2; PP3; PP5	17:7574018
FC20B80036	Mutant	FAT1	FAT1:NM_005245.4:exon9	c.4784C>A(p.A1595D)	4:187549334	4:187549334	G	T	het	missense_variant	.	0.4704	.	861(456:405)	BC20B40112-B1B8AADXNF1-A001L000K665KA03	0	227(227:0)	.	NHS	.	.	.	.	.	.	COSM6913136	1	.	.	Uncertain significance	.	.	.	.	.	.	.	.	.	0.001	D	1	D	32	5.49	.	.	PM1; PM2	4:187549334
FC20B80036	Mutant	HGF	HGF:NM_000601.6:exon9	c.1064G>T(p.R355L)	7:81355310	7:81355310	C	A	het	missense_variant	.	0.4509	.	448(246:202)	BC20B40112-B1B8AADXNF1-A001L000K665KA03	0	225(225:0)	.	NHS	.	.	.	.	.	.	.	.	.	.	Likely pathogenic	.	.	.	.	.	.	.	.	.	0.002	D	0.999	D	35	5.51	Autosomal recessive	https://www.omim.org/entry/608265	PM1; PM2; PP2; PP3	7:81355310
FC20B80036	Mutant	FANCL	FANCL:NM_018062.3:exon5	c.343A>T(p.I115F)	2:58449108	2:58449108	T	A	het	missense_variant	.	0.3218	.	606(411:195)	BC20B40112-B1B8AADXNF1-A001L000K665KA03	0	163(163:0)	.	NHS	.	.	.	.	.	.	.	.	.	.	Uncertain significance	.	.	.	.	.	.	.	.	.	0.008	D	0.56	P	23	-1.81	Autosomal recessive	https://www.omim.org/entry/614083	PM1; PM2; PM5; BP1; BP4	2:58449108
FC20B80036	Mutant	EPHA3	EPHA3:NM_005233.6:exon16	c.2772G>T(p.W924C)	3:89521695	3:89521695	G	T	het	missense_variant	.	0.3101	.	632(436:196)	BC20B40112-B1B8AADXNF1-A001L000K665KA03	0	231(231:0)	.	NHS	.	.	.	.	.	.	COSM1618126	2	.	.	Uncertain significance	.	.	.	.	.	.	.	.	.	0	D	0.002	B	23.5	2.97	.	.	PM1; PM2	3:89521695
FC20B80036	Mutant	PGR	PGR:NM_000926.4:exon3	c.1844G>T(p.R615L)	11:100962553	11:100962553	C	A	het	missense_variant	.	0.3023	.	430(300:130)	BC20B40112-B1B8AADXNF1-A001L000K665KA03	0	179(179:0)	.	NHS	.	.	.	.	.	.	.	.	.	.	Uncertain significance	.	.	.	.	.	.	.	.	.	0.001	D	0.999	D	35	5.81	Autosomal recessive	https://www.omim.org/entry/264080	PM1; PM2; PP3	11:100962553
FC20B80036	Mutant	SMARCA4	SMARCA4:NM_003072.4:exon2-28	c.-32+10106_3952-121delinsA	19:11081956	19:11145469	63514	A	het	splice_acceptor_variant&splice_donor_variant&coding_sequence_variant&5_prime_UTR_variant&intron_variant	.	0.1291	.	302(263:39)	BC20B40112-B1B8AADXNF1-A001L000K665KA03	0	0(0:0)	.	NHS	.	.	.	.	.	.	.	.	.	.	Likely pathogenic	.	.	.	.	.	.	.	.	.	.	.	.	.	.	.	Autosomal dominant;Autosomal dominant	https://www.omim.org/entry/614609;https://www.omim.org/entry/613325	PVS1; PM2	19:11081956
FC20B80036	Mutant	ARID1B	ARID1B:NM_017519.2:exon1	c.404C>T(p.S135F)	6:157099467	6:157099467	C	T	het	missense_variant	.	0.0147	.	952(938:14)	BC20B40112-B1B8AADXNF1-A001L000K665KA03	0	142(142:0)	.	NHS	.	.	.	.	.	.	.	.	.	.	Uncertain significance	.	.	.	.	7.544e-06	0	.	.	.	0	D	0.102	B	23.2	2.05	Autosomal dominant	https://www.omim.org/entry/135900	PM2	6:157099467
FC20B80036	Mutant	GRIN2A	GRIN2A:NM_000833.5:exon4	c.805C>G(p.P269A)	16:10032018	16:10032018	G	C	het	missense_variant	.	0.0112	.	983(972:11)	BC20B40112-B1B8AADXNF1-A001L000K665KA03	0	264(264:0)	.	NHS	.	.	.	.	.	.	.	.	.	.	Uncertain significance	.	.	.	.	.	.	.	.	.	0.049	D	0.994	D	20.3	5.2	Autosomal dominant	https://www.omim.org/entry/245570	PM1; PM2	16:10032018
FC20B80036	Mutant	FAT1	FAT1:NM_005245.4:exon10	c.6537G>A(p.M2179I)	4:187541203	4:187541203	C	T	het	missense_variant	.	0.0097	.	1134(1123:11)	BC20B40112-B1B8AADXNF1-A001L000K665KA03	0	350(350:0)	.	NHS	.	.	.	.	.	.	.	.	.	.	Uncertain significance	.	.	.	.	.	.	.	.	.	0.078	T	0.002	B	9.936	4.21	.	.	PM1; PM2	4:187541203
FC20B80036	Mutant	MEN1	MEN1:NM_000244.3:exon3	c.509G>C(p.C170S)	11:64575523	11:64575523	C	G	het	missense_variant	.	0.0082	.	1223(1213:10)	BC20B40112-B1B8AADXNF1-A001L000K665KA03	0	221(221:0)	.	NHS	.	.	.	.	.	.	.	.	.	.	Uncertain significance	.	.	.	.	.	.	.	.	.	0.04	D	0.978	D	24.4	4.8	;;;;Autosomal dominant;	https://www.omim.org/entry/131100	PM2; PM5; PP3	11:64575523
FD195D0112	CNV	CRKL	.	.	.	.	.	.	.	.	.	.	5.6162	.	.	.	.	.	CN	.	.	.	.	.	.	.	.	.	.	.	.	.	.	.	.	.	.	.	.	.	.	.	.	.	.	.	.	.	.
FD195D0112	Mutant	KRAS	KRAS:NM_033360.4:exon2	c.38G>A(p.G13D)	12:25398281	12:25398281	C	T	het	missense_variant	rs112445441	0.1675	.	382(318:64)	BA195D0110-B1B5AA2XBF1-A001L000K665	0	177(177:0)	.	HS2	.	Pathogenic	criteria_provided;_multiple_submitters;_no_conflicts	.	12580	.	COSM532	6011	DM?	+/.	Likely pathogenic	.	.	.	.	0	0	.	.	.	0.032	D	0.506	P	28.8	5.68	;;;;;Autosomal dominant; Somatic mutation;;Autosomal dominant;;Autosomal dominant;	https://www.omim.org/entry/108010;https://www.omim.org/entry/109800;https://www.omim.org/entry/114480;https://www.omim.org/entry/615278;https://www.omim.org/entry/137215;https://www.omim.org/entry/601626;https://www.omim.org/entry/211980;https://www.omim.org/entry/609942;https://www.omim.org/entry/260350;https://www.omim.org/entry/614470;https://www.omim.org/entry/163200	PM1; PM2; PP3; PP5	12:25398281
FD195D0112	Mutant	NOTCH2	NOTCH2:NM_024408.4:exon10	c.1645G>T(p.D549Y)	1:120508112	1:120508112	C	A	het	missense_variant	.	0.1289	.	194(169:25)	BA195D0110-B1B5AA2XBF1-A001L000K665	0	96(96:0)	.	NHS	.	.	.	.	.	.	COSM6872079	1	.	.	Uncertain significance	.	.	.	.	.	.	.	.	.	0.001	D	1	D	34	5.15	Autosomal dominant;Autosomal dominant	https://www.omim.org/entry/610205;https://www.omim.org/entry/102500	PM1; PM2; PP3	1:120508112
FD195D0112	Mutant	SETBP1	SETBP1:NM_015559.3:exon4	c.2947C>A(p.P983T)	18:42532252	18:42532252	C	A	het	missense_variant	.	0.1193	.	553(487:66)	BA195D0110-B1B5AA2XBF1-A001L000K665	0.0042	237(236:1)	.	NHS	.	.	.	.	.	.	.	.	.	.	Uncertain significance	.	.	.	.	.	.	.	.	.	0	D	0.988	D	26.1	5.91	Autosomal dominant;Autosomal dominant	https://www.omim.org/entry/616078;https://www.omim.org/entry/269150	PM2; PP3	18:42532252
FD195D0112	Mutant	NF1	NF1:NM_000267.3:exon9	c.1009G>T(p.E337*)	17:29527560	17:29527560	G	T	het	stop_gained	.	0.0977	.	389(351:38)	BA195D0110-B1B5AA2XBF1-A001L000K665	0	147(147:0)	.	NHS	.	Pathogenic	criteria_provided;_single_submitter	.	439994	.	COSM3717152	2	DM	.	Pathogenic	.	.	.	.	.	.	.	.	.	.	.	.	.	38	5.39	Autosomal dominant; Somatic mutation;Autosomal dominant;Autosomal dominant;Autosomal dominant;Autosomal dominant	https://www.omim.org/entry/607785;https://www.omim.org/entry/162210;https://www.omim.org/entry/162200;https://www.omim.org/entry/601321;https://www.omim.org/entry/193520	PVS1; PM2; PP3; PP5	17:29527560
FD195D0112	Mutant	BARD1	BARD1:NM_000465.4:exon10	c.1942G>A(p.E648K)	2:215595194	2:215595194	C	T	het	missense_variant	.	0.0896	.	201(183:18)	BA195D0110-B1B5AA2XBF1-A001L000K665	0	116(116:0)	.	NHS	.	.	.	.	.	.	.	.	.	.	Uncertain significance	.	.	.	.	.	.	.	.	.	0.004	D	0.999	D	34	5.77	Autosomal dominant; Somatic mutation	https://www.omim.org/entry/114480	PM1; PM2; BP1	2:215595194
FD195D0112	Mutant	SDHA	SDHA:NM_004168.4:exon12	c.1586dup(p.S530Kfs*73)	5:251138	5:251138	-	G	het	frameshift_variant	.	0.0772	.	259(239:20)	BA195D0110-B1B5AA2XBF1-A001L000K665	0	99(99:0)	.	NHS	.	.	.	.	.	.	.	.	.	.	Likely pathogenic	.	.	.	.	.	.	.	.	.	.	.	.	.	.	.	;Autosomal recessive; Mitochondrial;Autosomal recessive;Autosomal dominant	https://www.omim.org/entry/613642;https://www.omim.org/entry/256000;https://www.omim.org/entry/252011;https://www.omim.org/entry/614165	PVS1; PM2	5:251141
FD195D0112	Mutant	NF1	NF1:NM_000267.3:exon9	c.983_1001del(p.C328Sfs*42)	17:29527533	17:29527551	TGTAAAGCAAGTACTTACA	-	het	frameshift_variant	.	0.0754	.	358(331:27)	BA195D0110-B1B5AA2XBF1-A001L000K665	0	145(145:0)	.	NHS	.	.	.	.	.	.	.	.	.	.	Likely pathogenic	.	.	.	.	.	.	.	.	.	.	.	.	.	.	.	Autosomal dominant; Somatic mutation;Autosomal dominant;Autosomal dominant;Autosomal dominant;Autosomal dominant	https://www.omim.org/entry/607785;https://www.omim.org/entry/162210;https://www.omim.org/entry/162200;https://www.omim.org/entry/601321;https://www.omim.org/entry/193520	PVS1; PM2	17:29527534
FD195D0112	Mutant	TP53	TP53:NM_000546.5:exon5	c.469G>T(p.V157F)	17:7578461	17:7578461	C	A	het	missense_variant	rs121912654	0.0746	.	523(484:39)	BA195D0110-B1B5AA2XBF1-A001L000K665	0	244(244:0)	.	HS1	.	Conflicting_interpretations_of_pathogenicity	criteria_provided;_conflicting_interpretations	.	12353	3	COSM10670	324	DM	.	Uncertain significance	.	.	.	.	.	.	.	.	.	0.009	D	0.998	D	24.2	2.42	Autosomal dominant;Autosomal dominant;Autosomal dominant;;Autosomal dominant;Autosomal dominant; Somatic mutation;Autosomal dominant; Somatic mutation;;Autosomal dominant;;Somatic mutation;	https://www.omim.org/entry/202300;https://www.omim.org/entry/614740;https://www.omim.org/entry/618165;https://www.omim.org/entry/114480;https://www.omim.org/entry/260500;https://www.omim.org/entry/114500;https://www.omim.org/entry/137800;https://www.omim.org/entry/114550;https://www.omim.org/entry/151623;https://www.omim.org/entry/607107;https://www.omim.org/entry/259500;https://www.omim.org/entr…	PM1; PM2; PP3	17:7578461
FD195D0112	Mutant	TERT	TERT:NM_001193376.2:2	c.-124C>T	5:1295228	5:1295228	G	A	het	upstream_gene_variant	rs1242535815	0.0717	.	321(298:23)	BA195D0110-B1B5AA2XBF1-A001L000K665	0	124(124:0)	.	HS2	.	.	.	.	.	.	.	.	.	.	Uncertain significance	.	.	.	.	.	.	9.736e-05	0.0006	.	.	.	.	.	.	.	Autosomal recessive; Autosomal dominant;Autosomal recessive; Autosomal dominant;Autosomal dominant; Somatic mutation;;Autosomal dominant	https://www.omim.org/entry/613989;https://www.omim.org/entry/613989;https://www.omim.org/entry/601626;https://www.omim.org/entry/615134;https://www.omim.org/entry/614742	.	5:1295228
FD195D0112	Mutant	PDGFRB	PDGFRB:NM_002609.4:exon3	c.269T>A(p.L90H)	5:149515213	5:149515213	A	T	het	missense_variant	rs1373590584	0.0636	.	440(412:28)	BA195D0110-B1B5AA2XBF1-A001L000K665	0	207(207:0)	.	NHS	.	.	.	.	.	.	.	.	.	.	Uncertain significance	.	.	.	.	.	.	.	.	.	0.006	D	0.996	D	27	5.42	Autosomal dominant;Autosomal dominant;Autosomal dominant;Autosomal dominant;Autosomal dominant	https://www.omim.org/entry/615007;https://www.omim.org/entry/616592;https://www.omim.org/entry/131440;https://www.omim.org/entry/228550;https://www.omim.org/entry/601812	PM1; PM2	5:149515213
FD195D0112	Mutant	NF1	NF1:NM_000267.3:intron8	c.888+1G>T	17:29509684	17:29509684	G	T	het	splice_donor_variant	.	0.0632	.	269(252:17)	BA195D0110-B1B5AA2XBF1-A001L000K665	0	147(147:0)	.	NHS	.	Pathogenic	criteria_provided;_multiple_submitters;_no_conflicts	.	803340	.	.	.	.	+/+	Pathogenic	.	.	.	.	.	.	.	.	.	.	.	.	.	24.7	5.23	Autosomal dominant; Somatic mutation;Autosomal dominant;Autosomal dominant;Autosomal dominant;Autosomal dominant	https://www.omim.org/entry/607785;https://www.omim.org/entry/162210;https://www.omim.org/entry/162200;https://www.omim.org/entry/601321;https://www.omim.org/entry/193520	PVS1; PM2; PP3; PP5	17:29509684
FD195D0112	Mutant	LHCGR	LHCGR:NM_000233.4:exon11	c.1473G>T(p.W491C)	2:48915463	2:48915463	C	A	het	missense_variant	.	0.0529	.	548(519:29)	BA195D0110-B1B5AA2XBF1-A001L000K665	0	242(241:0)	.	NHS	.	.	.	.	.	.	.	.	.	.	Uncertain significance	.	.	.	.	.	.	.	.	.	0	D	0.999	D	31	5.79	;Autosomal recessive;Autosomal recessive;Autosomal recessive;Autosomal dominant	https://www.omim.org/entry/176410;https://www.omim.org/entry/238320;https://www.omim.org/entry/238320;https://www.omim.org/entry/238320;https://www.omim.org/entry/176410	PM1; PM2; PP3	2:48915463
FD195D0112	Mutant	FH	FH:NM_000143.3:exon7	c.958G>T(p.A320S)	1:241667492	1:241667492	C	A	het	missense_variant	.	0.0393	.	382(367:15)	BA195D0110-B1B5AA2XBF1-A001L000K665	0	138(138:0)	.	NHS	.	Uncertain_significance	criteria_provided;_single_submitter	.	971158	.	COSM9587740	1	.	.	Uncertain significance	.	.	.	.	.	.	.	.	.	0.088	T	0.71	P	27	4.82	Autosomal recessive;Autosomal dominant	https://www.omim.org/entry/606812;https://www.omim.org/entry/150800	PM2; PP3	1:241667492
FD195D0112	Mutant	BRD4	BRD4:NM_058243.2:exon9	c.1618G>T(p.E540*)	19:15367008	19:15367008	C	A	het	stop_gained	.	0.0381	.	315(303:12)	BA195D0110-B1B5AA2XBF1-A001L000K665	0	138(138:0)	.	NHS	.	.	.	.	.	.	.	.	.	.	Pathogenic	.	.	.	.	.	.	.	.	.	.	.	.	.	37	4.52	.	.	PVS1; PM2; PP3	19:15367008
FD195D0112	Mutant	CYLD	CYLD:NM_001042355.2:exon3	c.88G>A(p.V30I)	16:50783697	16:50783697	G	A	het	missense_variant	rs912795080	0.0108	.	461(456:5)	BA195D0110-B1B5AA2XBF1-A001L000K665	0	189(189:0)	.	NHS	.	.	.	.	.	.	.	.	.	.	Uncertain significance	.	.	.	.	4.066e-06	0	3.23e-05	0	.	0.142	T	0.137	B	11.22	3.81	Autosomal dominant;Autosomal dominant;Autosomal dominant	https://www.omim.org/entry/605041;https://www.omim.org/entry/132700;https://www.omim.org/entry/601606	PP3; BP1	16:50783697
FD19810099	Mutant	TP53	TP53:NM_000546.5:exon8	c.853G>A(p.E285K)	17:7577085	17:7577085	C	T	het	missense_variant	rs112431538	0.3202	.	506(344:162)	BA19810097-B1B5AA7XKF1-A001L000K665	0	185(185:0)	.	HS1	.	Pathogenic/Likely_pathogenic	criteria_provided;_multiple_submitters;_no_conflicts	.	420133	4	COSM10722	279	DM	.	Likely pathogenic	.	.	.	.	.	.	.	.	.	0.002	D	0.998	D	34	4.99	Autosomal dominant;Autosomal dominant;Autosomal dominant;;Autosomal dominant;Autosomal dominant; Somatic mutation;Autosomal dominant; Somatic mutation;;Autosomal dominant;;Somatic mutation;	https://www.omim.org/entry/202300;https://www.omim.org/entry/614740;https://www.omim.org/entry/618165;https://www.omim.org/entry/114480;https://www.omim.org/entry/260500;https://www.omim.org/entry/114500;https://www.omim.org/entry/137800;https://www.omim.org/entry/114550;https://www.omim.org/entry/151623;https://www.omim.org/entry/607107;https://www.omim.org/entry/259500;https://www.omim.org/entr…	PM1; PM2; PP3; PP5	17:7577085
FD19810099	SV	ALK	EML4:NM_019063.5|ALK:NM_004304.5	EML4:exon6~ALK:exon20	2:42493181	2:29447019	.	.	.	.	.	0.3072	.	.	.	.	.	.	.	.	.	.	.	.	.	.	.	.	.	.	.	.	.	.	.	.	.	.	.	.	.	.	.	.	.	.	.	.	.
FD19810099	Mutant	SMARCA4	SMARCA4:NM_003072.4:exon26	c.3557C>T(p.A1186V)	19:11143976	19:11143976	C	T	het	missense_variant	.	0.284	.	169(121:48)	BA19810097-B1B5AA7XKF1-A001L000K665	0	92(92:0)	.	NHS	.	Uncertain_significance	criteria_provided;_multiple_submitters;_no_conflicts	.	657828	.	COSM30579	8	.	.	Uncertain significance	.	.	.	.	.	.	.	.	.	0.001	D	0.999	D	33	4.74	Autosomal dominant;Autosomal dominant	https://www.omim.org/entry/614609;https://www.omim.org/entry/613325	PM1; PM2; PP3	19:11143976
FD19810099	Mutant	TNFRSF11A	TNFRSF11A:NM_001270949.1:exon7	c.649C>G(p.L217V)	18:60028945	18:60028945	C	G	het	missense_variant	rs1266993565	0.2574	.	272(202:70)	BA19810097-B1B5AA7XKF1-A001L000K665	0	60(60:0)	.	NHS	.	.	.	.	.	.	.	.	.	.	Uncertain significance	.	.	.	.	4.061e-06	0	.	.	.	.	.	0.068	B	22.9	4.78	Autosomal dominant;Autosomal recessive;Autosomal dominant	https://www.omim.org/entry/174810;https://www.omim.org/entry/612301;https://www.omim.org/entry/602080	PM2	18:60028945
FD19810099	Mutant	DNMT3A	DNMT3A:NM_022552.4:exon7	c.787G>C(p.E263Q)	2:25470974	2:25470974	C	G	het	missense_variant	.	0.2414	.	348(264:84)	BA19810097-B1B5AA7XKF1-A001L000K665	0	117(116:0)	.	CHIP	.	.	.	.	.	.	.	.	.	.	Uncertain significance	.	.	.	.	.	.	.	.	.	0.209	T	0.1	B	14.81	5.63	;Autosomal dominant	https://www.omim.org/entry/601626;https://www.omim.org/entry/615879	PM2; PP3	2:25470974
FD19810099	Mutant	FLT1	FLT1:NM_002019.4:exon25	c.3357G>T(p.M1119I)	13:28891664	13:28891664	C	A	het	missense_variant	.	0.2406	.	212(161:51)	BA19810097-B1B5AA7XKF1-A001L000K665	0	93(93:0)	.	NHS	.	.	.	.	.	.	.	.	.	.	Uncertain significance	.	.	.	.	.	.	.	.	.	0.001	D	0.964	D	34	5.95	.	.	PM1; PM2; PP3	13:28891664
FD19810099	Mutant	ETV6	ETV6:NM_001987.5:exon7	c.1174G>A(p.E392K)	12:12038881	12:12038881	G	A	het	missense_variant	.	0.2346	.	1070(819:251)	BA19810097-B1B5AA7XKF1-A001L000K665	0	203(203:0)	.	NHS	.	.	.	.	.	.	COSM6071247	1	.	.	Uncertain significance	.	.	.	.	.	.	.	.	.	0.003	D	1	D	34	4.95	;Autosomal dominant	https://www.omim.org/entry/601626;https://www.omim.org/entry/616216	PM2	12:12038881
FD19810099	Mutant	CHD8	CHD8:NM_020920.4:intron5	c.880-1G>C	14:21884067	14:21884067	C	G	het	splice_acceptor_variant	.	0.1955	.	670(539:131)	BA19810097-B1B5AA7XKF1-A001L000K665	0	123(123:0)	.	NHS	.	.	.	.	.	.	.	.	.	.	Pathogenic	.	.	.	.	.	.	.	.	.	.	.	.	.	25.9	5.07	Autosomal dominant	https://www.omim.org/entry/615032	PVS1; PM2; PP3	14:21884067
FD19810099	Mutant	CUL3	CUL3:NM_001257197.1:exon15	c.1984C>G(p.Q662E)	2:225339087	2:225339087	G	C	het	missense_variant	.	0.1918	.	558(451:107)	BA19810097-B1B5AA7XKF1-A001L000K665	0	123(123:0)	.	NHS	.	.	.	.	.	.	.	.	.	.	Uncertain significance	.	.	.	.	.	.	.	.	.	0.79	T	0.007	B	7.584	5.64	Autosomal dominant	https://www.omim.org/entry/614496	PM1; PM2	2:225339087
P17021847368	CNV	MCL1	.	.	.	.	.	.	.	.	.	.	8.1778	.	.	.	.	.	CN	.	.	.	.	.	.	.	.	.	.	.	.	.	.	.	.	.	.	.	.	.	.	.	.	.	.	.	.	.	.
P17021847368	Mutant	CYP2D7	CYP2D7:NM_001348386.3:exon5	c.632_638delinsGAGGGATC(p.E211Gfs*43)	22:42538508	22:42538514	AGTCCCT	GATCCCTC	het	frameshift_variant	.	0.8129	.	759(142:617)	B17021847367-Ge-CLN	0	61(9:0)	.	NHS	.	.	.	.	.	.	.	.	.	.	Uncertain significance	.	.	.	.	.	.	.	.	.	.	.	.	.	.	.	.	.	PM2	22:42538508
P17021847368	Mutant	RB1	RB1:NM_000321.2:exon18	c.1735C>T(p.R579*)	13:49027168	13:49027168	C	T	het	stop_gained	rs121913305	0.406	.	1468(872:596)	B17021847367-Ge-CLN	0	128(128:0)	.	NHS	.	Pathogenic	criteria_provided;_multiple_submitters;_no_conflicts	.	126785	.	COSM892	30	DM	.	Pathogenic	.	.	.	.	.	.	.	.	.	.	.	.	.	37	1.75	;;Autosomal dominant; Somatic mutation;Autosomal dominant; Somatic mutation;	https://www.omim.org/entry/109800;https://www.omim.org/entry/259500;https://www.omim.org/entry/180200;https://www.omim.org/entry/180200;https://www.omim.org/entry/182280	PVS1; PM2; PP5	13:49027168
P17021847368	Mutant	TP53	TP53:NM_000546.5:exon5	c.532del(p.H178Tfs*69)	17:7578398	17:7578398	G	-	het	frameshift_variant	rs863223300	0.3722	.	1279(803:476)	B17021847367-Ge-CLN	0	150(150:0)	.	NHS	.	Pathogenic	criteria_provided;_multiple_submitters;_no_conflicts	.	12377	1	.	.	DM	.	Pathogenic	.	.	.	.	.	.	.	.	.	.	.	.	.	.	.	Autosomal dominant;Autosomal dominant;Autosomal dominant;;Autosomal dominant;Autosomal dominant; Somatic mutation;Autosomal dominant; Somatic mutation;;Autosomal dominant;;Somatic mutation;	https://www.omim.org/entry/202300;https://www.omim.org/entry/614740;https://www.omim.org/entry/618165;https://www.omim.org/entry/114480;https://www.omim.org/entry/260500;https://www.omim.org/entry/114500;https://www.omim.org/entry/137800;https://www.omim.org/entry/114550;https://www.omim.org/entry/151623;https://www.omim.org/entry/607107;https://www.omim.org/entry/259500;https://www.omim.org/entr…	PVS1; PM2; PP5	17:7578398
P17021847368	Mutant	EPHA2	EPHA2:NM_004431.5:exon3	c.248C>G(p.T83S)	1:16475448	1:16475448	G	C	het	missense_variant	.	0.2222	.	1431(1113:318)	B17021847367-Ge-CLN	0	147(147:0)	.	NHS	.	.	.	.	.	.	.	.	.	.	Uncertain significance	.	.	.	.	.	.	.	.	.	0.147	T	0.998	D	23.8	5.35	Autosomal dominant	https://www.omim.org/entry/116600	PM1; PM2	1:16475448
P17021847368	Mutant	ERBB2	ERBB2:NM_004448.3:exon2	c.173G>A(p.G58E)	17:37863342	17:37863342	G	A	het	missense_variant	rs1298421770	0.0059	.	1879(1868:11)	B17021847367-Ge-CLN	0	137(137:0)	.	NHS	.	.	.	.	.	.	.	.	.	.	Uncertain significance	.	.	.	.	.	.	.	.	.	0.112	T	1	D	24.8	5.23	;;;	https://www.omim.org/entry/211980;https://www.omim.org/entry/613659;https://www.omim.org/entry/137800	PM1; PM2; PP3	17:37863342
P17121690880	Mutant	SMARCA4	SMARCA4:NM_003072.4:exon26	c.3583C>T(p.Q1195*)	19:11144002	19:11144002	C	T	het	stop_gained	.	0.02	.	1399(1371:28)	B17041555010-CLN	0	46(46:0)	.	NHS	.	.	.	.	.	.	.	.	.	.	Pathogenic	.	.	.	.	.	.	.	.	.	.	.	.	.	41	4.74	Autosomal dominant;Autosomal dominant	https://www.omim.org/entry/614609;https://www.omim.org/entry/613325	PVS1; PM2; PP3	19:11144002
P17121690880	Mutant	NKX2-1	NKX2-1:NM_003317.4:exon2	c.574G>T(p.E192*)	14:36987025	14:36987025	C	A	het	stop_gained	.	0.0189	.	1799(1765:34)	B17041555010-CLN	0	85(85:0)	.	NHS	.	Pathogenic/Likely_pathogenic	criteria_provided;_multiple_submitters;_no_conflicts	.	504417	.	.	.	.	.	Uncertain significance	.	.	.	.	.	.	.	.	.	.	.	.	.	39	4.39	Autosomal dominant;Autosomal dominant;Autosomal dominant	https://www.omim.org/entry/118700;https://www.omim.org/entry/610978;https://www.omim.org/entry/188550	PM2; PP3; PP5	14:36987025
P17121690880	Mutant	NKX2-1	NKX2-1:NM_003317.4:exon2	c.877dup(p.Q293Pfs*116)	14:36986721	14:36986721	-	G	het	frameshift_variant	.	0.0131	.	1296(1279:17)	B17041555010-CLN	0	59(59:0)	.	NHS	.	.	.	.	.	.	.	.	.	.	Uncertain significance	.	.	.	.	.	.	.	.	.	.	.	.	.	.	.	Autosomal dominant;Autosomal dominant;Autosomal dominant	https://www.omim.org/entry/118700;https://www.omim.org/entry/610978;https://www.omim.org/entry/188550	PM2	14:36986721
P17121690880	Mutant	KRAS	KRAS:NM_033360.4:exon2	c.35G>A(p.G12D)	12:25398284	12:25398284	C	T	het	missense_variant	rs121913529	0.0093	.	1509(1495:14)	B17041555010-CLN	0	84(84:0)	.	HS2	.	Pathogenic	criteria_provided;_multiple_submitters;_no_conflicts	.	12582	.	COSM521	16130	R	?/.	Likely pathogenic	.	.	2.283e-05	0	4.094e-06	0	.	.	.	0.024	D	0.361	B	25.3	5.68	;;;;;Autosomal dominant; Somatic mutation;;Autosomal dominant;;Autosomal dominant;	https://www.omim.org/entry/108010;https://www.omim.org/entry/109800;https://www.omim.org/entry/114480;https://www.omim.org/entry/615278;https://www.omim.org/entry/137215;https://www.omim.org/entry/601626;https://www.omim.org/entry/211980;https://www.omim.org/entry/609942;https://www.omim.org/entry/260350;https://www.omim.org/entry/614470;https://www.omim.org/entry/163200	PM1; PM2; PP3; PP5	12:25398284
P17121690880	Mutant	CDK12	CDK12:NM_016507.4:exon14	c.4252C>T(p.Q1418*)	17:37687348	17:37687348	C	T	het	stop_gained	.	0.0053	.	2262(2250:12)	B17041555010-CLN	0	83(83:0)	.	NHS	.	.	.	.	.	.	.	.	.	.	Uncertain significance	.	.	.	.	.	.	.	.	.	.	.	.	.	39	5.34	.	.	PM2; PP3	17:37687348
P180724134907	Mutant	DNMT3A	DNMT3A:NM_022552.4:exon17	c.2072_2075dup(p.Q692Hfs*22)	2:25464437	2:25464437	-	TGTG	het	frameshift_variant	.	0.016	.	1627(1601:26)	B180724134906-Ge-CLN	0	234(234:0)	.	CHIP	.	.	.	.	.	.	.	.	.	.	Likely pathogenic	.	.	.	.	.	.	.	.	.	.	.	.	.	.	.	;Autosomal dominant	https://www.omim.org/entry/601626;https://www.omim.org/entry/615879	PVS1; PM2	2:25464437
P180724134907	Mutant	NTRK2	NTRK2:NM_006180.4:exon21	c.2378C>T(p.T793M)	9:87636213	9:87636213	C	T	het	missense_variant	rs988042143	0.0049	.	2455(2443:12)	B180724134906-Ge-CLN	0	263(263:0)	.	NHS	.	.	.	.	.	.	COSM8313651	2	.	.	Uncertain significance	.	.	.	.	.	.	.	.	.	0.017	D	0.998	D	34	5.75	Autosomal dominant;Autosomal dominant	https://www.omim.org/entry/617830;https://www.omim.org/entry/613886	PM1; PM2; PP3	9:87636213
P180724134907	Mutant	GRIN2A	GRIN2A:NM_000833.5:exon14	c.3506G>A(p.R1169Q)	16:9857895	16:9857895	C	T	het	missense_variant	rs761399460	0.0043	.	2532(2521:11)	B180724134906-Ge-CLN	0	372(372:0)	.	NHS	.	Uncertain_significance	criteria_provided;_single_submitter	.	1042768	.	COSM332280	13	.	.	Uncertain significance	.	.	9.417e-06	0	4.064e-06	0	.	.	.	0.394	T	0.986	D	22.4	5.31	Autosomal dominant	https://www.omim.org/entry/245570	PM1; PM2	16:9857895
P181102157759	CNV	MDM2	.	.	.	.	.	.	.	.	.	.	3.4378	.	.	.	.	.	CN	.	.	.	.	.	.	.	.	.	.	.	.	.	.	.	.	.	.	.	.	.	.	.	.	.	.	.	.	.	.
P181102157759	CNV	NKX2-1	.	.	.	.	.	.	.	.	.	.	4.8662	.	.	.	.	.	CN	.	.	.	.	.	.	.	.	.	.	.	.	.	.	.	.	.	.	.	.	.	.	.	.	.	.	.	.	.	.
P181102157759	Mutant	ERBB2	ERBB2:NM_004448.3:exon20	c.2313_2324dup(p.Y772_A775dup)	17:37880981	17:37880981	-	GCATACGTGATG	het	inframe_insertion	rs397516975	0.0533	.	1650(1562:88)	B181102157758-Ge-CLN	0	226(226:0)	.	HS3	.	Likely_pathogenic	criteria_provided;_single_submitter	.	13875	.	.	.	.	.	Uncertain significance	.	.	.	.	.	.	.	.	.	.	.	.	.	.	.	;;;	https://www.omim.org/entry/211980;https://www.omim.org/entry/613659;https://www.omim.org/entry/137800	PM2; PM4; PP5	17:37880995
P181102157759	Mutant	LRP1B	LRP1B:NM_018557.3:exon16	c.2527C>G(p.H843D)	2:141751681	2:141751681	G	C	het	missense_variant	.	0.0167	.	1377(1354:23)	B181102157758-Ge-CLN	0	162(162:0)	.	NHS	.	.	.	.	.	.	.	.	.	.	Uncertain significance	.	.	.	.	.	.	.	.	.	0.101	T	0	B	17.38	4.83	.	.	PM2	2:141751681
P181102157759	Mutant	BAP1	BAP1:NM_004656.4:exon9	c.724G>T(p.E242*)	3:52440328	3:52440328	C	A	het	stop_gained	.	0.0108	.	1755(1736:19)	B181102157758-Ge-CLN	0	210(210:0)	.	NHS	.	.	.	.	.	.	COSM6925701	1	.	.	Pathogenic	.	.	.	.	.	.	.	.	.	.	.	.	.	38	6.04	Autosomal dominant	https://www.omim.org/entry/614327	PVS1; PM2; PP3	3:52440328
P181102157759	Mutant	ERBB3	ERBB3:NM_001982.3:exon28	c.3800G>A(p.R1267Q)	12:56495610	12:56495610	G	A	het	missense_variant	rs538526313	0.0043	.	2345(2335:10)	B181102157758-Ge-CLN	0	284(284:0)	.	NHS	.	.	.	.	.	.	COSM7076901	2	.	.	Uncertain significance	0.000199681	.	9.423e-06	0	2.437e-05	0	3.252e-05	0	.	0.179	T	0.109	B	9.377	2.38	Autosomal dominant;Autosomal recessive	https://www.omim.org/entry/133180;https://www.omim.org/entry/607598	.	12:56495610
P181102157759	Mutant	AMER1	AMER1:NM_152424.4:exon2	c.2095C>T(p.R699C)	X:63411072	X:63411072	G	A	het	missense_variant	rs1464385859	0.0035	.	3175(3164:11)	B181102157758-Ge-CLN	0	329(329:0)	.	NHS	.	.	.	.	.	.	COSM6941459	4	.	.	Uncertain significance	.	.	.	.	5.599e-06	7.771e-05	4.635e-05	0	.	0.003	D	0.206	B	28.7	4.45	X-linked dominant	https://www.omim.org/entry/300373	BP1	X:63411072
P181114160712	Mutant	ATM	ATM:NM_000051.3:exon59	c.8671G>T(p.G2891C)	11:108218092	11:108218092	G	T	het	missense_variant&splice_region_variant	.	0.0281	.	748(727:21)	B181114160711-Ge-CLN	0	84(84:0)	.	NHS	.	Uncertain_significance	criteria_provided;_single_submitter	.	860636	.	COSM5369809	1	.	.	Likely pathogenic	.	.	.	.	.	.	.	.	.	0	D	1	D	27.3	5.52	Autosomal recessive;Autosomal dominant; Somatic mutation;;;	https://www.omim.org/entry/208900;https://www.omim.org/entry/114480	PM1; PM2; PM5; PP3; BP1	11:108218092
P181114160712	Mutant	KRAS	KRAS:NM_033360.4:exon2	c.35G>T(p.G12V)	12:25398284	12:25398284	C	A	het	missense_variant	rs121913529	0.0254	.	1496(1458:38)	B181114160711-Ge-CLN	0	203(203:0)	.	HS2	.	Pathogenic	criteria_provided;_multiple_submitters;_no_conflicts	.	12583	.	COSM520	11050	R	+/.	Likely pathogenic	.	.	.	.	0	0	.	.	.	0.01	D	0.978	D	29.9	5.68	;;;;;Autosomal dominant; Somatic mutation;;Autosomal dominant;;Autosomal dominant;	https://www.omim.org/entry/108010;https://www.omim.org/entry/109800;https://www.omim.org/entry/114480;https://www.omim.org/entry/615278;https://www.omim.org/entry/137215;https://www.omim.org/entry/601626;https://www.omim.org/entry/211980;https://www.omim.org/entry/609942;https://www.omim.org/entry/260350;https://www.omim.org/entry/614470;https://www.omim.org/entry/163200	PM1; PM2; PP3; PP5	12:25398284
P181114160712	Mutant	ALK	ALK:NM_004304.5:exon10	c.1820T>A(p.F607Y)	2:29498360	2:29498360	A	T	het	missense_variant&splice_region_variant	rs1304239235	0.0249	.	843(822:21)	B181114160711-Ge-CLN	0	104(104:0)	.	NHS	.	Uncertain_significance	criteria_provided;_single_submitter	.	470776	.	.	.	.	.	Uncertain significance	.	.	.	.	4.08e-06	0	.	.	.	0.64	T	0.899	P	22.9	5.05	.	https://www.omim.org/entry/613014	PM1; PM2	2:29498360
P181114160712	Mutant	IFNGR1	IFNGR1:NM_000416.2:exon6	c.800G>T(p.C267F)	6:137522079	6:137522079	C	A	het	missense_variant	.	0.0128	.	1096(1082:14)	B181114160711-Ge-CLN	0	133(133:0)	.	NHS	.	.	.	.	.	.	.	.	.	.	Uncertain significance	.	.	.	.	.	.	.	.	.	0.816	T	0.007	B	0.001	-10.9	;;Autosomal recessive;Autosomal dominant;;	https://www.omim.org/entry/600263;https://www.omim.org/entry/610424;https://www.omim.org/entry/209950;https://www.omim.org/entry/615978;https://www.omim.org/entry/607948;https://www.omim.org/entry/607948	PM1; PM2; BP4	6:137522079
P181114160712	Mutant	FGFR2	FGFR2:NM_000141.4:exon7	c.913G>C(p.G305R)	10:123279519	10:123279519	C	G	het	missense_variant	.	0.0126	.	1582(1562:20)	B181114160711-Ge-CLN	0	190(190:0)	.	NHS	.	.	.	.	.	.	.	.	.	.	Uncertain significance	.	.	.	.	.	.	.	.	.	0.717	T	0.998	D	34	5.79	Autosomal dominant;Autosomal dominant;Autosomal dominant;Autosomal dominant;Autosomal dominant;;Autosomal dominant;;Autosomal dominant;Autosomal dominant;Autosomal dominant;Autosomal dominant;;	https://www.omim.org/entry/207410;https://www.omim.org/entry/101200;https://www.omim.org/entry/123790;https://www.omim.org/entry/614592;https://www.omim.org/entry/101600;https://www.omim.org/entry/123500;https://www.omim.org/entry/613659;https://www.omim.org/entry/123150;https://www.omim.org/entry/149730;https://www.omim.org/entry/101600;https://www.omim.org/entry/101400;https://www.omim.org/entr…	PM1; PM2; PP3	10:123279519
P181114160712	Mutant	PALLD	PALLD:NM_016081.4:exon5	c.1221del(p.T408Qfs*3)	4:169604214	4:169604214	C	-	het	frameshift_variant	.	0.0108	.	1023(1012:11)	B181114160711-Ge-CLN	0	109(109:0)	.	NHS	.	.	.	.	.	.	.	.	.	.	Uncertain significance	.	.	.	.	.	.	.	.	.	.	.	.	.	.	.	.	https://www.omim.org/entry/606856	PM2	4:169604215
P181114160712	Mutant	PKHD1	PKHD1:NM_138694.4:exon50	c.8024C>T(p.S2675F)	6:51712656	6:51712656	G	A	het	missense_variant	.	0.0103	.	1652(1635:17)	B181114160711-Ge-CLN	0	193(193:0)	.	NHS	.	.	.	.	.	.	.	.	.	.	Uncertain significance	.	.	.	.	.	.	.	.	.	0.008	D	0.805	P	25	4.57	Autosomal recessive	https://www.omim.org/entry/263200	PM2; PP3	6:51712656
P181114160712	Mutant	PPARD	PPARD:NM_006238.5:exon7	c.940C>T(p.R314C)	6:35392418	6:35392418	C	T	het	missense_variant	.	0.0098	.	2556(2531:25)	B181114160711-Ge-CLN	0	275(275:0)	.	NHS	.	.	.	.	.	.	.	.	.	.	Uncertain significance	.	.	.	.	.	.	.	.	.	0	D	0.996	D	34	5.72	.	.	PM1; PM2; PP3	6:35392418
P181114160712	Mutant	KDR	KDR:NM_002253.3:exon30	c.3920C>A(p.S1307Y)	4:55946259	4:55946259	G	T	het	missense_variant	.	0.0093	.	1619(1604:15)	B181114160711-Ge-CLN	0	184(184:0)	.	NHS	.	.	.	.	.	.	.	.	.	.	Uncertain significance	.	.	.	.	.	.	.	.	.	0.003	D	0.999	D	31	5.62	;Autosomal dominant	https://www.omim.org/entry/602089;https://www.omim.org/entry/602089	PM2; PP3	4:55946259
P181114160712	Mutant	EPHA3	EPHA3:NM_005233.6:exon3	c.739G>T(p.E247*)	3:89259595	3:89259595	G	T	het	stop_gained	.	0.0072	.	1527(1516:11)	B181114160711-Ge-CLN	0	259(259:0)	.	NHS	.	.	.	.	.	.	.	.	.	.	Uncertain significance	.	.	.	.	.	.	.	.	.	.	.	.	.	41	5.93	.	.	PM2; PP3	3:89259595
P181121162457	no_mutations
P190116178256	no_mutations
P190216185025	Mutant	DNMT3A	DNMT3A:NM_022552.4:exon14	c.1656del(p.N552Kfs*99)	2:25467420	2:25467420	G	-	het	frameshift_variant	.	0.0083	.	966(958:8)	B190216185024-CLN-KY665	0	91(91:0)	.	CHIP	.	.	.	.	.	.	.	.	.	.	Likely pathogenic	.	.	.	.	.	.	.	.	.	.	.	.	.	.	.	;Autosomal dominant	https://www.omim.org/entry/601626;https://www.omim.org/entry/615879	PVS1; PM2	2:25467420
P190416202672	Mutant	KMT2A	KMT2A:NM_005933.4:exon4	c.3185C>T(p.S1062F)	11:118347548	11:118347548	C	T	het	missense_variant	.	0.0108	.	1760(1741:19)	B190416202671-Ge-CLN	0	162(162:0)	.	NHS	.	.	.	.	.	.	COSM6975421	1	.	.	Uncertain significance	.	.	.	.	.	.	.	.	.	0.008	D	0.996	D	32	5.84	Autosomal dominant;Autosomal dominant	https://www.omim.org/entry/159555;https://www.omim.org/entry/605130	PM2; PP3; BP1	11:118347548
P190416202672	Mutant	DICER1	DICER1:NM_030621.4:exon7	c.523G>C(p.D175H)	14:95596445	14:95596445	C	G	het	missense_variant	.	0.0106	.	1413(1398:15)	B190416202671-Ge-CLN	0	105(105:0)	.	NHS	.	.	.	.	.	.	.	.	.	.	Uncertain significance	.	.	.	.	.	.	.	.	.	0.034	D	0.971	D	27.9	5.84	;Autosomal dominant;Autosomal dominant;	https://www.omim.org/entry/618272;https://www.omim.org/entry/138800;https://www.omim.org/entry/601200;https://www.omim.org/entry/180295	PM1; PM2; PP3; BP1	14:95596445
P190416202672	Mutant	ABCB1	ABCB1:NM_000927.4:exon16	c.1811G>C(p.G604A)	7:87175255	7:87175255	C	G	het	missense_variant	.	0.0091	.	1750(1734:16)	B190416202671-Ge-CLN	0	164(164:0)	.	NHS	.	.	.	.	.	.	.	.	.	.	Uncertain significance	.	.	.	.	.	.	.	.	.	0	D	0.999	D	28.6	5.86	;	https://www.omim.org/entry/120080;https://www.omim.org/entry/612244	PM1; PM2; PP3	7:87175255
P190416202672	Mutant	TP53	TP53:NM_000546.5:exon8	c.833C>T(p.P278L)	17:7577105	17:7577105	G	A	het	missense_variant	rs876659802	0.0088	.	1941(1924:17)	B190416202671-Ge-CLN	0	226(226:0)	.	NHS	.	Conflicting_interpretations_of_pathogenicity	criteria_provided;_conflicting_interpretations	.	232497	2	COSM10863	129	DM	.	Uncertain significance	.	.	.	.	.	.	.	.	.	0	D	1	D	32	4.16	Autosomal dominant;Autosomal dominant;Autosomal dominant;;Autosomal dominant;Autosomal dominant; Somatic mutation;Autosomal dominant; Somatic mutation;;Autosomal dominant;;Somatic mutation;	https://www.omim.org/entry/202300;https://www.omim.org/entry/614740;https://www.omim.org/entry/618165;https://www.omim.org/entry/114480;https://www.omim.org/entry/260500;https://www.omim.org/entry/114500;https://www.omim.org/entry/137800;https://www.omim.org/entry/114550;https://www.omim.org/entry/151623;https://www.omim.org/entry/607107;https://www.omim.org/entry/259500;https://www.omim.org/entr…	PM1; PM2; PP3	17:7577105
P190416202672	Mutant	CDKN2A	CDKN2A:NM_000077.4:exon1	c.131dup(p.Y44*)	9:21974695	9:21974695	-	T	het	stop_gained&frameshift_variant	rs730881673	0.0078	.	2061(2045:16)	B190416202671-Ge-CLN	0	220(220:0)	.	NHS	.	Pathogenic	criteria_provided;_multiple_submitters;_no_conflicts	.	483336	.	.	.	DM?	.	Uncertain significance	.	.	.	.	4.122e-06	0	.	.	.	.	.	.	.	.	.	Autosomal dominant;Autosomal dominant;;Autosomal dominant	https://www.omim.org/entry/155755;https://www.omim.org/entry/155601;https://www.omim.org/entry/606719	PM2; PP5	9:21974695
P190416202672	Mutant	MAP3K1	MAP3K1:NM_005921.2:exon12	c.2090G>A(p.R697H)	5:56176540	5:56176540	G	A	het	missense_variant&splice_region_variant	rs1305030339	0.0061	.	825(820:5)	B190416202671-Ge-CLN	0	74(74:0)	.	NHS	.	.	.	.	.	.	COSM3410330	4	.	.	Uncertain significance	.	.	.	.	.	.	.	.	.	0.009	D	0.991	D	34	5.87	Autosomal dominant	https://www.omim.org/entry/613762	PM1; PM2	5:56176540
P190416202672	Mutant	FBXW7	FBXW7:NM_001013415.2:exon7	c.801_804del(p.C268Yfs*8)	4:153250902	4:153250905	GCAT	-	het	frameshift_variant	.	0.0059	.	1181(1174:7)	B190416202671-Ge-CLN	0	100(100:0)	.	NHS	.	.	.	.	.	.	.	.	.	.	Likely pathogenic	.	.	.	.	.	.	.	.	.	.	.	.	.	.	.	.	.	PVS1; PM2	4:153250902
P190418203527	Mutant	TERT	TERT:NM_001193376.2:2	c.-124C>T	5:1295228	5:1295228	G	A	het	upstream_gene_variant	rs1242535815	0.026	.	3081(3001:80)	B190418203526-Ge-CLN	0.0152	132(130:2)	.	HS2	.	.	.	.	.	.	.	.	.	.	Uncertain significance	.	.	.	.	.	.	9.736e-05	0.0006	.	.	.	.	.	.	.	Autosomal recessive; Autosomal dominant;Autosomal recessive; Autosomal dominant;Autosomal dominant; Somatic mutation;;Autosomal dominant	https://www.omim.org/entry/613989;https://www.omim.org/entry/613989;https://www.omim.org/entry/601626;https://www.omim.org/entry/615134;https://www.omim.org/entry/614742	.	5:1295228
P190418203527	Mutant	PIK3CA	PIK3CA:NM_006218.4:exon7	c.1379G>T(p.G460V)	3:178928101	3:178928101	G	T	het	missense_variant	.	0.0071	.	2118(2103:15)	B190418203526-Ge-CLN	0	227(227:0)	.	NHS	.	.	.	.	.	.	.	.	.	.	Likely pathogenic	.	.	.	.	.	.	.	.	.	0	D	0.999	D	29.1	5.64	;;;;;;;;;;;;	https://www.omim.org/entry/114480;https://www.omim.org/entry/613089;https://www.omim.org/entry/612918;https://www.omim.org/entry/114500;https://www.omim.org/entry/615108;https://www.omim.org/entry/613659;https://www.omim.org/entry/114550;https://www.omim.org/entry/182000;https://www.omim.org/entry/155500;https://www.omim.org/entry/602501;https://www.omim.org/entry/162900;https://www.omim.org/entr…	PM1; PM2; PP2; PP3	3:178928101
P190418203527	Mutant	CYP2D6	CYP2D6:NM_000106.6:exon2	c.191G>A(p.R64H)	22:42525901	22:42525901	C	T	het	missense_variant	rs1415188318	0.005	.	1206(1200:6)	B190418203526-Ge-CLN	0	179(179:0)	.	NHS	.	.	.	.	.	.	.	.	.	.	Uncertain significance	.	.	.	.	1.105e-05	6.72e-05	.	.	.	0.027	D	0.168	B	24.6	3.46	Autosomal recessive;Autosomal recessive	https://www.omim.org/entry/608902;https://www.omim.org/entry/608902	PM2	22:42525901
P190418203527	Mutant	TP53	TP53:NM_000546.5:exon5	c.536A>G(p.H179R)	17:7578394	17:7578394	T	C	het	missense_variant	rs1057519991	0.0041	.	2713(2702:11)	B190418203526-Ge-CLN	0	231(231:0)	.	HS1	.	Conflicting_interpretations_of_pathogenicity	criteria_provided;_conflicting_interpretations	.	376606	3	COSM10889	283	DM	.	Uncertain significance	.	.	.	.	4.063e-06	0	.	.	.	0.001	D	1	D	26.1	5.47	Autosomal dominant;Autosomal dominant;Autosomal dominant;;Autosomal dominant;Autosomal dominant; Somatic mutation;Autosomal dominant; Somatic mutation;;Autosomal dominant;;Somatic mutation;	https://www.omim.org/entry/202300;https://www.omim.org/entry/614740;https://www.omim.org/entry/618165;https://www.omim.org/entry/114480;https://www.omim.org/entry/260500;https://www.omim.org/entry/114500;https://www.omim.org/entry/137800;https://www.omim.org/entry/114550;https://www.omim.org/entry/151623;https://www.omim.org/entry/607107;https://www.omim.org/entry/259500;https://www.omim.org/entr…	PM1; PM2; PP3	17:7578394
P190425206202	CNV	FGFR1	.	.	.	.	.	.	.	.	.	.	3.522	.	.	.	.	.	CN	.	.	.	.	.	.	.	.	.	.	.	.	.	.	.	.	.	.	.	.	.	.	.	.	.	.	.	.	.	.
P190425206202	Mutant	RAF1	RAF1:NM_002880.3:exon7	c.770C>T(p.S257L)	3:12645699	3:12645699	G	A	het	missense_variant	rs80338796	0.0749	.	1615(1494:121)	B190425206201-Ge-CLN	0	228(228:0)	.	NHS	.	Pathogenic	reviewed_by_expert_panel	.	13957	.	COSM181063	37	DM	+/.	Uncertain significance	.	.	.	.	.	.	.	.	.	0	D	0.339	B	24.8	5.73	Autosomal dominant;;Autosomal dominant	https://www.omim.org/entry/615916;https://www.omim.org/entry/611554;https://www.omim.org/entry/611553	PM2; PP3; PP5	3:12645699
P190425206202	Mutant	AR	AR:NM_000044.6:exon1	c.1577C>T(p.P526L)	X:66766565	X:66766565	C	T	het	missense_variant	.	0.0676	.	829(773:56)	B190425206201-Ge-CLN	0	74(74:0)	.	NHS	.	.	.	.	.	.	COSM6018552	1	.	.	Uncertain significance	.	.	.	.	.	.	.	.	.	0.013	D	0.466	P	32	5.06	X-linked recessive;X-linked recessive;X-linked recessive;Autosomal dominant; Somatic mutation;X-linked recessive	https://www.omim.org/entry/300068;https://www.omim.org/entry/312300;https://www.omim.org/entry/300633;https://www.omim.org/entry/176807;https://www.omim.org/entry/313200	PM2; PP3	X:66766565
P190425206202	Mutant	DDR2	DDR2:NM_006182.4:exon4	c.172G>T(p.A58S)	1:162722974	1:162722974	G	T	het	missense_variant	.	0.0401	.	1570(1507:63)	B190425206201-Ge-CLN	0	140(140:0)	.	NHS	.	.	.	.	.	.	.	.	.	.	Uncertain significance	.	.	.	.	.	.	.	.	.	0.183	T	0.775	P	25	5.15	Autosomal recessive;Autosomal dominant	https://www.omim.org/entry/271665;https://www.omim.org/entry/618175	PM1; PM2; PP3	1:162722974
P190425206202	Mutant	TP53	TP53:NM_000546.5:exon4	c.334_342del(p.G112_L114del)	17:7579345	17:7579353	CAAGAAGCC	-	het	inframe_deletion	.	0.0386	.	1970(1894:76)	B190425206201-Ge-CLN	0	264(263:0)	.	NHS	.	.	.	.	.	0	.	.	.	.	Uncertain significance	.	.	.	.	.	.	.	.	.	.	.	.	.	.	.	Autosomal dominant;Autosomal dominant;Autosomal dominant;;Autosomal dominant;Autosomal dominant; Somatic mutation;Autosomal dominant; Somatic mutation;;Autosomal dominant;;Somatic mutation;	https://www.omim.org/entry/202300;https://www.omim.org/entry/614740;https://www.omim.org/entry/618165;https://www.omim.org/entry/114480;https://www.omim.org/entry/260500;https://www.omim.org/entry/114500;https://www.omim.org/entry/137800;https://www.omim.org/entry/114550;https://www.omim.org/entry/151623;https://www.omim.org/entry/607107;https://www.omim.org/entry/259500;https://www.omim.org/entr…	PM2; PM4	17:7579345
P190425206202	Mutant	JAK2	JAK2:NM_001322194.1:exon23	c.3159G>C(p.K1053N)	9:5123103	9:5123103	G	C	het	missense_variant	.	0.0331	.	1631(1577:54)	B190425206201-Ge-CLN	0	167(167:0)	.	CHIP	.	.	.	.	.	.	.	.	.	.	Likely pathogenic	.	.	.	.	.	.	.	.	.	0.058	T	0.925	D	25.9	4.24	;;;;;Autosomal dominant; Somatic mutation	https://www.omim.org/entry/600880;https://www.omim.org/entry/133100;https://www.omim.org/entry/601626;https://www.omim.org/entry/254450;https://www.omim.org/entry/263300;https://www.omim.org/entry/614521	PM1; PM2; PP2; PP3	9:5123103
P190425206202	Mutant	BRCA2	BRCA2:NM_000059.3:exon11	c.5073dup(p.W1692Mfs*3)	13:32913558	13:32913558	-	A	het	frameshift_variant	rs1265028174	0.0331	.	1512(1462:50)	B190425206201-Ge-CLN	0	228(228:0)	.	NHS	.	Pathogenic	reviewed_by_expert_panel	.	37943	class5	.	.	DM	.	Pathogenic	.	.	9.699e-06	0	1.761e-05	0	.	.	.	.	.	.	.	.	.	Autosomal dominant; Somatic mutation;Autosomal dominant;Autosomal recessive;Autosomal recessive;Autosomal recessive; Autosomal dominant;;Autosomal dominant; Somatic mutation;Autosomal dominant; Somatic mutation	https://www.omim.org/entry/114480;https://www.omim.org/entry/612555;https://www.omim.org/entry/605724;https://www.omim.org/entry/613029;https://www.omim.org/entry/155255;https://www.omim.org/entry/613347;https://www.omim.org/entry/176807;https://www.omim.org/entry/194070	PVS1; PM2; PP5	13:32913565
P190425206202	Mutant	GRIN2A	GRIN2A:NM_000833.5:exon4	c.443G>T(p.G148V)	16:10032380	16:10032380	C	A	het	missense_variant	.	0.0324	.	1545(1495:50)	B190425206201-Ge-CLN	0	217(217:0)	.	NHS	.	.	.	.	.	.	.	.	.	.	Uncertain significance	.	.	.	.	.	.	.	.	.	0.002	D	1	D	27.8	5.48	Autosomal dominant	https://www.omim.org/entry/245570	PM1; PM2; PP3	16:10032380
P190425206202	Mutant	CDKN2A	CDKN2A:NM_000077.4:exon2	c.281_282delinsCT(p.L94P)	9:21971076	9:21971077	CA	AG	het	missense_variant	.	0.0271	.	2652(2580:72)	B190425206201-Ge-CLN	0	313(306:0)	.	NHS	.	.	.	.	.	.	.	.	.	.	Uncertain significance	.	.	.	.	.	.	.	.	.	.	.	.	.	.	.	Autosomal dominant;Autosomal dominant;;Autosomal dominant	https://www.omim.org/entry/155755;https://www.omim.org/entry/155601;https://www.omim.org/entry/606719	PM2	9:21971076
P190425206202	Mutant	NSD1	NSD1:NM_172349.2:exon6	c.2851G>A(p.E951K)	5:176639058	5:176639058	G	A	het	missense_variant	.	0.0262	.	2287(2227:60)	B190425206201-Ge-CLN	0	281(281:0)	.	NHS	.	.	.	.	.	.	.	.	.	.	Uncertain significance	.	.	.	.	.	.	.	.	.	0.222	T	0	B	7.346	3.06	Autosomal dominant; Somatic mutation;Autosomal dominant	https://www.omim.org/entry/601626;https://www.omim.org/entry/117550	PM2	5:176639058
P190425206202	Mutant	JUN	JUN:NM_002228.4:exon1	c.763G>A(p.A255T)	1:59247980	1:59247980	C	T	het	missense_variant	.	0.0238	.	1431(1397:34)	B190425206201-Ge-CLN	0	312(312:0)	.	NHS	.	.	.	.	.	.	COSM6976745	1	.	.	Uncertain significance	.	.	.	.	.	.	.	.	.	0.01	D	0.996	D	30	4.15	.	.	PM1; PM2	1:59247980
P190425206202	Mutant	PDGFRA	PDGFRA:NM_006206.6:exon17	c.2426T>C(p.L809S)	4:55151640	4:55151640	T	C	het	missense_variant	.	0.0188	.	1065(1045:20)	B190425206201-Ge-CLN	0	105(105:0)	.	NHS	.	.	.	.	.	.	.	.	.	.	Uncertain significance	.	.	.	.	.	.	.	.	.	0	D	1	D	32	5.94	;Isolated cases; Somatic mutation	https://www.omim.org/entry/606764;https://www.omim.org/entry/607685	PM1; PM2; PP3	4:55151640
P190425206202	Mutant	TSC2	TSC2:NM_000548.5:exon30	c.3478A>C(p.T1160P)	16:2130246	16:2130246	A	C	het	missense_variant	rs756681045	0.0133	.	1886(1861:25)	B190425206201-Ge-CLN	0	220(220:0)	.	NHS	.	.	.	.	.	.	.	.	.	.	Uncertain significance	.	.	3.777e-05	0	.	.	.	.	.	0.101	T	0.165	B	0.207	-4.77	;;Autosomal dominant	https://www.omim.org/entry/607341;https://www.omim.org/entry/606690;https://www.omim.org/entry/613254	PM2; BP4	16:2130246
P190425206202	Mutant	PDCD1	PDCD1:NM_005018.3:exon5	c.639_644delinsTTCAGT(p.A215V)	2:242793433	2:242793438	GCTGAG	ACTGAA	het	missense_variant	.	0.0098	.	1528(1513:15)	B190425206201-Ge-CLN	0	186(85:0)	.	NHS	.	.	.	.	.	.	.	.	.	.	Uncertain significance	.	.	.	.	.	.	.	.	.	.	.	.	.	.	.	Multifactorial;	https://www.omim.org/entry/126200;https://www.omim.org/entry/605218	PM2	2:242793433
P190425206202	Mutant	INPP4B	INPP4B:NM_003866.3:exon24	c.2327_2332del(p.L776_L777del)	4:143029288	4:143029293	GTAGAA	-	het	inframe_deletion	.	0.0093	.	964(955:9)	B190425206201-Ge-CLN	0	126(126:0)	.	NHS	.	.	.	.	.	.	.	.	.	.	Uncertain significance	.	.	.	.	.	.	.	.	.	.	.	.	.	.	.	.	.	PM2; PM4	4:143029288
P190425206202	Mutant	INPP4B	INPP4B:NM_003866.3:exon19	c.1629T>G(p.I543M)	4:143067084	4:143067084	A	C	het	missense_variant	.	0.0079	.	1526(1514:12)	B190425206201-Ge-CLN	0	185(185:0)	.	NHS	.	.	.	.	.	.	.	.	.	.	Uncertain significance	.	.	.	.	.	.	.	.	.	0.051	T	0.246	B	7.457	-11	.	.	PM2; BP4	4:143067084
P190425206202	Mutant	PDE11A	PDE11A:NM_016953.4:exon3	c.1078C>A(p.Q360K)	2:178769908	2:178769908	G	T	het	missense_variant	rs755213594	0.0066	.	760(755:5)	B190425206201-Ge-CLN	0	99(99:0)	.	NHS	.	.	.	.	.	.	COSM117843	1	.	.	Uncertain significance	.	.	9.496e-06	0.0001	2.035e-05	0.0003	.	.	.	0.436	T	0.149	B	16.58	4.43	Autosomal dominant	https://www.omim.org/entry/610475	PM1; PM2; BP1	2:178769908
P190425206202	Mutant	JUN	JUN:NM_002228.4:exon1	c.175G>A(p.D59N)	1:59248568	1:59248568	C	T	het	missense_variant	.	0.0065	.	2159(2145:14)	B190425206201-Ge-CLN	0	305(305:0)	.	NHS	.	.	.	.	.	.	.	.	.	.	Uncertain significance	.	.	.	.	.	.	.	.	.	0.246	T	0.392	B	24.8	4.26	.	.	PM1; PM2	1:59248568
P190429207464	Mutant	DNMT3A	DNMT3A:NM_022552.4:intron18	c.2173+1G>A	2:25463508	2:25463508	C	T	het	splice_donor_variant	rs763716866	0.0189	.	1109(1088:21)	BA197B0226-B1B5AA6XKF1-A001L000K665	0	92(92:0)	.	CHIP	.	.	.	.	.	.	COSM6907619	4	R	.	Uncertain significance	.	.	2.826e-05	0	4.063e-06	0	3.229e-05	0	.	.	.	.	.	18.99	4.32	;Autosomal dominant	https://www.omim.org/entry/601626;https://www.omim.org/entry/615879	PVS1; PP3	2:25463508
P190509209875	Mutant	ERBB2	ERBB2:NM_004448.3:exon20	c.2313_2324dup(p.Y772_A775dup)	17:37880981	17:37880981	-	GCATACGTGATG	het	inframe_insertion	rs397516975	0.1875	.	1499(1218:281)	B190509209874-Ge-CLN	0	169(169:0)	.	HS3	.	Likely_pathogenic	criteria_provided;_single_submitter	.	13875	.	.	.	.	.	Uncertain significance	.	.	.	.	.	.	.	.	.	.	.	.	.	.	.	;;;	https://www.omim.org/entry/211980;https://www.omim.org/entry/613659;https://www.omim.org/entry/137800	PM2; PM4; PP5	17:37880995
P190509209875	Mutant	RB1	RB1:NM_000321.2:exon20	c.2081T>A(p.L694H)	13:49033944	13:49033944	T	A	het	missense_variant	.	0.1433	.	1835(1572:263)	B190509209874-Ge-CLN	0	205(205:0)	.	NHS	.	.	.	.	.	.	.	.	.	.	Uncertain significance	.	.	.	.	.	.	.	.	.	0	D	1	D	30	5.48	;;Autosomal dominant; Somatic mutation;Autosomal dominant; Somatic mutation;	https://www.omim.org/entry/109800;https://www.omim.org/entry/259500;https://www.omim.org/entry/180200;https://www.omim.org/entry/180200;https://www.omim.org/entry/182280	PM1; PM2; PP3; BP1	13:49033944
P190509209875	Mutant	TP53	TP53:NM_000546.5:exon8	c.833C>T(p.P278L)	17:7577105	17:7577105	G	A	het	missense_variant	rs876659802	0.1292	.	1804(1571:233)	B190509209874-Ge-CLN	0	260(260:0)	.	NHS	.	Conflicting_interpretations_of_pathogenicity	criteria_provided;_conflicting_interpretations	.	232497	2	COSM10863	129	DM	.	Uncertain significance	.	.	.	.	.	.	.	.	.	0	D	1	D	32	4.16	Autosomal dominant;Autosomal dominant;Autosomal dominant;;Autosomal dominant;Autosomal dominant; Somatic mutation;Autosomal dominant; Somatic mutation;;Autosomal dominant;;Somatic mutation;	https://www.omim.org/entry/202300;https://www.omim.org/entry/614740;https://www.omim.org/entry/618165;https://www.omim.org/entry/114480;https://www.omim.org/entry/260500;https://www.omim.org/entry/114500;https://www.omim.org/entry/137800;https://www.omim.org/entry/114550;https://www.omim.org/entry/151623;https://www.omim.org/entry/607107;https://www.omim.org/entry/259500;https://www.omim.org/entr…	PM1; PM2; PP3	17:7577105
P190509209875	Mutant	STK11	STK11:NM_000455.5:exon6	c.848C>T(p.S283F)	19:1221325	19:1221325	C	T	het	missense_variant	.	0.1067	.	1228(1097:131)	B190509209874-Ge-CLN	0	173(173:0)	.	NHS	.	.	.	.	.	.	COSM8309150	1	.	.	Uncertain significance	.	.	.	.	.	.	.	.	.	0.025	D	0.756	P	33	4.22	;;Autosomal dominant;	https://www.omim.org/entry/260350;https://www.omim.org/entry/175200;https://www.omim.org/entry/273300	PM2	19:1221325
P190509209875	Mutant	CASP8	CASP8:NM_001228.4:exon3	c.271C>T(p.Q91*)	2:202131480	2:202131480	C	T	het	stop_gained	.	0.0997	.	1625(1463:162)	B190509209874-Ge-CLN	0	197(197:0)	.	NHS	.	.	.	.	.	.	.	.	.	.	Pathogenic	.	.	.	.	.	.	.	.	.	.	.	.	.	35	3.63	Autosomal recessive;Autosomal dominant; Somatic mutation;;Autosomal dominant; Somatic mutation	https://www.omim.org/entry/607271;https://www.omim.org/entry/114480;https://www.omim.org/entry/114550;https://www.omim.org/entry/211980	PVS1; PM2; PP3	2:202131480
P190509209875	Mutant	STK11	STK11:NM_000455.5:exon8	c.1051G>A(p.E351K)	19:1223114	19:1223114	G	A	het	missense_variant	rs746460823	0.0923	.	1073(974:99)	B190509209874-Ge-CLN	0	156(156:0)	.	NHS	.	Uncertain_significance	criteria_provided;_multiple_submitters;_no_conflicts	.	484997	.	COSM9499221	1	.	.	Uncertain significance	.	.	1.147e-05	0	4.123e-06	0	.	.	0.000181	0.028	D	0.014	B	22.4	3.79	;;Autosomal dominant;	https://www.omim.org/entry/260350;https://www.omim.org/entry/175200;https://www.omim.org/entry/273300	PM2	19:1223114
P190509209875	Mutant	PRKCI	PRKCI:NM_002740.6:exon7	c.613C>T(p.Q205*)	3:169991095	3:169991095	C	T	het	stop_gained	.	0.087	.	1092(997:95)	B190509209874-Ge-CLN	0	106(106:0)	.	NHS	.	.	.	.	.	.	.	.	.	.	Uncertain significance	.	.	.	.	.	.	.	.	.	.	.	.	.	37	5.1	.	.	PM2; PP3	3:169991095
P190509209875	Mutant	EP300	EP300:NM_001429.4:exon17	c.3202C>T(p.Q1068*)	22:41551058	22:41551058	C	T	het	stop_gained	.	0.086	.	1523(1392:131)	B190509209874-Ge-CLN	0	162(162:0)	.	NHS	.	.	.	.	.	.	COSM6942958	1	.	.	Pathogenic	.	.	.	.	.	.	.	.	.	.	.	.	.	42	5.74	;;Autosomal dominant	https://www.omim.org/entry/114500;https://www.omim.org/entry/618333;https://www.omim.org/entry/613684	PVS1; PM2; PP3	22:41551058
P190509209875	Mutant	PRKCI	PRKCI:NM_002740.6:exon11	c.987C>G(p.F329L)	3:169999676	3:169999676	C	G	het	missense_variant	.	0.0852	.	610(558:52)	B190509209874-Ge-CLN	0	62(61:0)	.	NHS	.	.	.	.	.	.	.	.	.	.	Uncertain significance	.	.	.	.	.	.	.	.	.	0.006	D	0.999	D	31	3.72	.	.	PM1; PM2	3:169999676
P190509209875	Mutant	SMARCA4	SMARCA4:NM_003072.4:intron20	c.2973+1G>T	19:11134308	19:11134308	G	T	het	splice_donor_variant	.	0.0821	.	914(839:75)	B190509209874-Ge-CLN	0	106(106:0)	.	NHS	.	.	.	.	.	.	.	.	.	.	Pathogenic	.	.	.	.	.	.	.	.	.	.	.	.	.	23.5	3.86	Autosomal dominant;Autosomal dominant	https://www.omim.org/entry/614609;https://www.omim.org/entry/613325	PVS1; PM2; PP3	19:11134308
P190509209875	Mutant	PDGFRA	PDGFRA:NM_006206.6:exon14	c.1904C>A(p.S635Y)	4:55144075	4:55144075	C	A	het	missense_variant	.	0.0167	.	840(826:14)	B190509209874-Ge-CLN	0	98(98:0)	.	NHS	.	.	.	.	.	.	.	.	.	.	Uncertain significance	.	.	.	.	.	.	.	.	.	0.005	D	0.978	D	34	5.83	;Isolated cases; Somatic mutation	https://www.omim.org/entry/606764;https://www.omim.org/entry/607685	PM1; PM2	4:55144075
PA190U0014	no_mutations
PA195D0111	Mutant	RPTOR	RPTOR:NM_020761.3:exon7	c.878A>G(p.D293G)	17:78765297	17:78765297	A	G	het	missense_variant	rs758550959	0.0067	.	1346(1337:9)	BA195D0110-B1B5AA2XBF1-A001L000K665	0	74(74:0)	.	NHS	.	.	.	.	.	.	.	.	.	.	Uncertain significance	.	.	1.886e-05	0	1.222e-05	0	.	.	.	0.034	D	0.981	D	25.2	4.87	.	.	PM2	17:78765297
PA195D0111	Mutant	BARD1	BARD1:NM_000465.4:exon10	c.1942G>A(p.E648K)	2:215595194	2:215595194	C	T	het	missense_variant	.	0.006	.	1505(1496:9)	BA195D0110-B1B5AA2XBF1-A001L000K665	0	116(116:0)	.	NHS	.	.	.	.	.	.	.	.	.	.	Uncertain significance	.	.	.	.	.	.	.	.	.	0.004	D	0.999	D	34	5.77	Autosomal dominant; Somatic mutation	https://www.omim.org/entry/114480	PM1; PM2; BP1	2:215595194
PA195D0111	Mutant	KRAS	KRAS:NM_033360.4:exon2	c.38G>A(p.G13D)	12:25398281	12:25398281	C	T	het	missense_variant	rs112445441	0.0059	.	1850(1839:11)	BA195D0110-B1B5AA2XBF1-A001L000K665	0	177(177:0)	.	HS2	.	Pathogenic	criteria_provided;_multiple_submitters;_no_conflicts	.	12580	.	COSM532	6011	DM?	+/.	Likely pathogenic	.	.	.	.	0	0	.	.	.	0.032	D	0.506	P	28.8	5.68	;;;;;Autosomal dominant; Somatic mutation;;Autosomal dominant;;Autosomal dominant;	https://www.omim.org/entry/108010;https://www.omim.org/entry/109800;https://www.omim.org/entry/114480;https://www.omim.org/entry/615278;https://www.omim.org/entry/137215;https://www.omim.org/entry/601626;https://www.omim.org/entry/211980;https://www.omim.org/entry/609942;https://www.omim.org/entry/260350;https://www.omim.org/entry/614470;https://www.omim.org/entry/163200	PM1; PM2; PP3; PP5	12:25398281
PA195D0111	Mutant	TP53	TP53:NM_000546.5:exon5	c.469G>T(p.V157F)	17:7578461	17:7578461	C	A	het	missense_variant	rs121912654	0.004	.	2496(2486:10)	BA195D0110-B1B5AA2XBF1-A001L000K665	0	244(244:0)	.	HS1	.	Conflicting_interpretations_of_pathogenicity	criteria_provided;_conflicting_interpretations	.	12353	3	COSM10670	324	DM	.	Uncertain significance	.	.	.	.	.	.	.	.	.	0.009	D	0.998	D	24.2	2.42	Autosomal dominant;Autosomal dominant;Autosomal dominant;;Autosomal dominant;Autosomal dominant; Somatic mutation;Autosomal dominant; Somatic mutation;;Autosomal dominant;;Somatic mutation;	https://www.omim.org/entry/202300;https://www.omim.org/entry/614740;https://www.omim.org/entry/618165;https://www.omim.org/entry/114480;https://www.omim.org/entry/260500;https://www.omim.org/entry/114500;https://www.omim.org/entry/137800;https://www.omim.org/entry/114550;https://www.omim.org/entry/151623;https://www.omim.org/entry/607107;https://www.omim.org/entry/259500;https://www.omim.org/entr…	PM1; PM2; PP3	17:7578461
PA196B0094	Mutant	EGFR	EGFR:NM_005228.5:exon19	c.2235_2249del(p.E746_A750del)	7:55242465	7:55242479	GGAATTAAGAGAAGC	-	het	inframe_deletion	rs121913421	0.1029	.	2040(1830:210)	BA196B0093-B1B5AA1XKF1-A001L000K665	0	129(129:0)	.	HS3	.	drug_response	no_assertion_criteria_provided	.	163343	.	COSM6223	1209	.	.	Uncertain significance	.	.	.	.	.	.	.	.	.	.	.	.	.	.	.	Autosomal dominant; Somatic mutation;Autosomal recessive;Autosomal dominant; Somatic mutation;Autosomal dominant; Somatic mutation	https://www.omim.org/entry/211980;https://www.omim.org/entry/616069;https://www.omim.org/entry/211980;https://www.omim.org/entry/211980	PM2; PM4	7:55242465
PA196B0094	Mutant	EGFR	EGFR:NM_005228.5:exon20	c.2369C>T(p.T790M)	7:55249071	7:55249071	C	T	het	missense_variant	rs121434569	0.062	.	2031(1905:126)	BA196B0093-B1B5AA1XKF1-A001L000K665	0	131(131:0)	.	HS3	.	drug_response	reviewed_by_expert_panel	.	16613	.	COSM6240	444	DM	.	Uncertain significance	.	.	.	.	2.843e-05	0	9.688e-05	0	.	0.003	D	1	D	34	5.92	Autosomal dominant; Somatic mutation;Autosomal recessive;Autosomal dominant; Somatic mutation;Autosomal dominant; Somatic mutation	https://www.omim.org/entry/211980;https://www.omim.org/entry/616069;https://www.omim.org/entry/211980;https://www.omim.org/entry/211980	PM1; PP2	7:55249071
PA196B0094	Mutant	PTEN	PTEN:NM_000314.8:intron3	c.209+1G>T	10:89685315	10:89685315	G	T	het	splice_donor_variant	rs876658153	0.0345	.	1332(1286:46)	BA196B0093-B1B5AA1XKF1-A001L000K665	0	79(79:0)	.	NHS	.	Pathogenic/Likely_pathogenic	criteria_provided;_multiple_submitters;_no_conflicts	.	229705	.	COSM5976	6	DM	?/.	Pathogenic	.	.	.	.	.	.	.	.	.	.	.	.	.	25.6	5.46	Autosomal dominant;;Autosomal dominant;Autosomal dominant;Autosomal dominant;	https://www.omim.org/entry/158350;https://www.omim.org/entry/613028;https://www.omim.org/entry/158350;https://www.omim.org/entry/605309;https://www.omim.org/entry/607174;https://www.omim.org/entry/176807	PVS1; PM2; PP3; PP5	10:89685315
PA196B0094	Mutant	ASXL1	ASXL1:NM_015338.6:exon12	c.1249C>T(p.R417*)	20:31021250	20:31021250	C	T	het	stop_gained	rs375215583	0.0065	.	2468(2452:16)	BA196B0093-B1B5AA1XKF1-A001L000K665	0	179(179:0)	.	CHIP	.	Uncertain_significance	criteria_provided;_single_submitter	.	285668	.	COSM2270982	13	.	.	Uncertain significance	.	.	7.532e-05	0.0001	3.249e-05	5.798e-05	3.229e-05	0	.	.	.	.	.	36	3.53	Autosomal dominant;	https://www.omim.org/entry/605039;https://www.omim.org/entry/614286	PVS1; PP3	20:31021250
PA196B0094	Mutant	DDR2	DDR2:NM_006182.4:exon16	c.2108C>G(p.S703C)	1:162745985	1:162745985	C	G	het	missense_variant	.	0.0061	.	1484(1475:9)	BA196B0093-B1B5AA1XKF1-A001L000K665	0	61(61:0)	.	NHS	.	.	.	.	.	.	COSM6970669	1	.	.	Uncertain significance	.	.	.	.	.	.	.	.	.	0.001	D	0.998	D	29.4	5.18	Autosomal recessive;Autosomal dominant	https://www.omim.org/entry/271665;https://www.omim.org/entry/618175	PM1; PM2; PP3	1:162745985
PA196B0094	Mutant	CDKN1C	CDKN1C:NM_000076.2:exon2	c.898G>A(p.A300T)	11:2905287	11:2905287	C	T	het	missense_variant	.	0.0052	.	1160(1154:6)	BA196B0093-B1B5AA1XKF1-A001L000K665	0	55(55:0)	.	NHS	.	.	.	.	.	.	.	.	.	.	Uncertain significance	.	.	.	.	.	.	.	.	.	0.105	T	0	B	17.23	2.49	Autosomal dominant;Autosomal dominant	https://www.omim.org/entry/130650;https://www.omim.org/entry/614732	PM2	11:2905287
PA196K0069	Mutant	KRAS	KRAS:NM_033360.4:exon2	c.34_35delinsTT(p.G12F)	12:25398284	12:25398285	CC	AA	het	missense_variant	.	0.0812	.	960(882:78)	BA196K0068-B1B5AA8XKF1-A001L000K665	0	148(145:0)	.	HS2	.	.	.	.	.	.	.	.	.	.	Uncertain significance	.	.	.	.	.	.	.	.	.	.	.	.	.	.	.	;;;;;Autosomal dominant; Somatic mutation;;Autosomal dominant;;Autosomal dominant;	https://www.omim.org/entry/108010;https://www.omim.org/entry/109800;https://www.omim.org/entry/114480;https://www.omim.org/entry/615278;https://www.omim.org/entry/137215;https://www.omim.org/entry/601626;https://www.omim.org/entry/211980;https://www.omim.org/entry/609942;https://www.omim.org/entry/260350;https://www.omim.org/entry/614470;https://www.omim.org/entry/163200	PM2	12:25398284
PA196K0069	Mutant	TP53	TP53:NM_000546.5:exon10	c.1015G>T(p.E339*)	17:7574012	17:7574012	C	A	het	stop_gained	.	0.0325	.	1384(1339:45)	BA196K0068-B1B5AA8XKF1-A001L000K665	0	145(145:0)	.	NHS	.	Pathogenic	criteria_provided;_single_submitter	.	438708	2.5	COSM11286	51	DM	.	Pathogenic	.	.	.	.	.	.	.	.	.	.	.	.	.	39	4.44	Autosomal dominant;Autosomal dominant;Autosomal dominant;;Autosomal dominant;Autosomal dominant; Somatic mutation;Autosomal dominant; Somatic mutation;;Autosomal dominant;;Somatic mutation;	https://www.omim.org/entry/202300;https://www.omim.org/entry/614740;https://www.omim.org/entry/618165;https://www.omim.org/entry/114480;https://www.omim.org/entry/260500;https://www.omim.org/entry/114500;https://www.omim.org/entry/137800;https://www.omim.org/entry/114550;https://www.omim.org/entry/151623;https://www.omim.org/entry/607107;https://www.omim.org/entry/259500;https://www.omim.org/entr…	PVS1; PM2; PP3; PP5	17:7574012
PA196K0069	Mutant	POLE	POLE:NM_006231.4:exon5	c.418G>T(p.D140Y)	12:133256545	12:133256545	C	A	het	missense_variant	.	0.0266	.	865(842:23)	BA196K0068-B1B5AA8XKF1-A001L000K665	0	87(87:0)	.	NHS	.	.	.	.	.	.	.	.	.	.	Uncertain significance	.	.	.	.	.	.	.	.	.	0.001	D	0.976	D	34	5.8	Autosomal dominant;Autosomal recessive;Autosomal recessive	https://www.omim.org/entry/615083;https://www.omim.org/entry/615139;https://www.omim.org/entry/618336	PM1; PM2	12:133256545
PA196K0069	Mutant	PLCB4	PLCB4:NM_000933.3:exon2	c.133G>C(p.G45R)	20:9317821	20:9317821	G	C	het	missense_variant	.	0.0172	.	1222(1201:21)	BA196K0068-B1B5AA8XKF1-A001L000K665	0	105(105:0)	.	NHS	.	.	.	.	.	.	.	.	.	.	Uncertain significance	.	.	.	.	.	.	.	.	.	0.001	D	0.998	D	30	5.65	Autosomal recessive; Autosomal dominant	https://www.omim.org/entry/614669	PM1; PM2	20:9317821
PA196K0069	Mutant	NTRK3	NTRK3:NM_001012338.2:exon16	c.1821C>A(p.C607*)	15:88476311	15:88476311	G	T	het	stop_gained	.	0.0161	.	1617(1591:26)	BA196K0068-B1B5AA8XKF1-A001L000K665	0	137(137:0)	.	NHS	.	.	.	.	.	.	COSM3734606	2	.	.	Likely pathogenic	.	.	.	.	.	.	.	.	.	.	.	.	.	32	-8.5	.	.	PVS1; PM2	15:88476311
PA196K0069	Mutant	ABCB1	ABCB1:NM_000927.4:exon19	c.2258A>G(p.N753S)	7:87170734	7:87170734	T	C	het	missense_variant	.	0.0133	.	676(667:9)	BA196K0068-B1B5AA8XKF1-A001L000K665	0	72(72:0)	.	NHS	.	.	.	.	.	.	.	.	.	.	Uncertain significance	.	.	.	.	.	.	.	.	.	0.174	T	0.003	B	5.349	5.65	;	https://www.omim.org/entry/120080;https://www.omim.org/entry/612244	PM1; PM2	7:87170734
PA196K0069	Mutant	BRAF	BRAF:NM_004333.6:exon15	c.1777G>C(p.G593R)	7:140453158	7:140453158	C	G	het	missense_variant	.	0.0089	.	898(890:8)	BA196K0068-B1B5AA8XKF1-A001L000K665	0	91(91:0)	.	NHS	.	.	.	.	.	.	.	.	.	.	Uncertain significance	.	.	.	.	.	.	.	.	.	0	D	1	D	33	5.65	;Autosomal dominant;;Autosomal dominant;;;Autosomal dominant	https://www.omim.org/entry/211980;https://www.omim.org/entry/115150;https://www.omim.org/entry/613707;https://www.omim.org/entry/613706	PM1; PM2	7:140453158
PA196K0069	Mutant	DNMT3A	DNMT3A:NM_022552.4:exon16	c.1907T>G(p.V636G)	2:25466796	2:25466796	A	C	het	missense_variant	rs929806900	0.005	.	1189(1183:6)	BA196K0068-B1B5AA8XKF1-A001L000K665	0	80(80:0)	.	CHIP	.	.	.	.	.	.	.	.	.	.	Uncertain significance	.	.	.	.	6.672e-06	0	.	.	.	0	D	1	D	27.7	5.51	;Autosomal dominant	https://www.omim.org/entry/601626;https://www.omim.org/entry/615879	PM1; PM2; PP3	2:25466796
PA19810098	Mutant	TNFRSF11A	TNFRSF11A:NM_001270949.1:exon7	c.649C>G(p.L217V)	18:60028945	18:60028945	C	G	het	missense_variant	rs1266993565	0.2192	.	1519(1186:333)	BA19810097-B1B5AA7XKF1-A001L000K665	0	60(60:0)	.	NHS	.	.	.	.	.	.	.	.	.	.	Uncertain significance	.	.	.	.	4.061e-06	0	.	.	.	.	.	0.068	B	22.9	4.78	Autosomal dominant;Autosomal recessive;Autosomal dominant	https://www.omim.org/entry/174810;https://www.omim.org/entry/612301;https://www.omim.org/entry/602080	PM2	18:60028945
PA19810098	Mutant	TP53	TP53:NM_000546.5:exon8	c.853G>A(p.E285K)	17:7577085	17:7577085	C	T	het	missense_variant	rs112431538	0.2051	.	2335(1856:479)	BA19810097-B1B5AA7XKF1-A001L000K665	0	185(185:0)	.	HS1	.	Pathogenic/Likely_pathogenic	criteria_provided;_multiple_submitters;_no_conflicts	.	420133	4	COSM10722	279	DM	.	Likely pathogenic	.	.	.	.	.	.	.	.	.	0.002	D	0.998	D	34	4.99	Autosomal dominant;Autosomal dominant;Autosomal dominant;;Autosomal dominant;Autosomal dominant; Somatic mutation;Autosomal dominant; Somatic mutation;;Autosomal dominant;;Somatic mutation;	https://www.omim.org/entry/202300;https://www.omim.org/entry/614740;https://www.omim.org/entry/618165;https://www.omim.org/entry/114480;https://www.omim.org/entry/260500;https://www.omim.org/entry/114500;https://www.omim.org/entry/137800;https://www.omim.org/entry/114550;https://www.omim.org/entry/151623;https://www.omim.org/entry/607107;https://www.omim.org/entry/259500;https://www.omim.org/entr…	PM1; PM2; PP3; PP5	17:7577085
PA19810098	Mutant	FLT1	FLT1:NM_002019.4:exon25	c.3357G>T(p.M1119I)	13:28891664	13:28891664	C	A	het	missense_variant	.	0.195	.	1846(1486:360)	BA19810097-B1B5AA7XKF1-A001L000K665	0	93(93:0)	.	NHS	.	.	.	.	.	.	.	.	.	.	Uncertain significance	.	.	.	.	.	.	.	.	.	0.001	D	0.964	D	34	5.95	.	.	PM1; PM2; PP3	13:28891664
PA19810098	Mutant	SMARCA4	SMARCA4:NM_003072.4:exon26	c.3557C>T(p.A1186V)	19:11143976	19:11143976	C	T	het	missense_variant	.	0.1764	.	1185(976:209)	BA19810097-B1B5AA7XKF1-A001L000K665	0	92(92:0)	.	NHS	.	Uncertain_significance	criteria_provided;_multiple_submitters;_no_conflicts	.	657828	.	COSM30579	8	.	.	Uncertain significance	.	.	.	.	.	.	.	.	.	0.001	D	0.999	D	33	4.74	Autosomal dominant;Autosomal dominant	https://www.omim.org/entry/614609;https://www.omim.org/entry/613325	PM1; PM2; PP3	19:11143976
PA19810098	Mutant	CHD8	CHD8:NM_020920.4:intron5	c.880-1G>C	14:21884067	14:21884067	C	G	het	splice_acceptor_variant	.	0.1606	.	1980(1662:318)	BA19810097-B1B5AA7XKF1-A001L000K665	0	123(123:0)	.	NHS	.	.	.	.	.	.	.	.	.	.	Pathogenic	.	.	.	.	.	.	.	.	.	.	.	.	.	25.9	5.07	Autosomal dominant	https://www.omim.org/entry/615032	PVS1; PM2; PP3	14:21884067
PA19810098	SV	ALK	EML4:NM_019063.5|ALK:NM_004304.5	EML4:exon6~ALK:exon20	2:42493181	2:29447019	.	.	.	.	.	0.1603	.	.	.	.	.	.	.	.	.	.	.	.	.	.	.	.	.	.	.	.	.	.	.	.	.	.	.	.	.	.	.	.	.	.	.	.	.
PA19810098	Mutant	DNMT3A	DNMT3A:NM_022552.4:exon7	c.787G>C(p.E263Q)	2:25470974	2:25470974	C	G	het	missense_variant	.	0.1525	.	2524(2139:385)	BA19810097-B1B5AA7XKF1-A001L000K665	0	117(116:0)	.	CHIP	.	.	.	.	.	.	.	.	.	.	Uncertain significance	.	.	.	.	.	.	.	.	.	0.209	T	0.1	B	14.81	5.63	;Autosomal dominant	https://www.omim.org/entry/601626;https://www.omim.org/entry/615879	PM2; PP3	2:25470974
PA19810098	Mutant	ETV6	ETV6:NM_001987.5:exon7	c.1174G>A(p.E392K)	12:12038881	12:12038881	G	A	het	missense_variant	.	0.1506	.	2722(2312:410)	BA19810097-B1B5AA7XKF1-A001L000K665	0	203(203:0)	.	NHS	.	.	.	.	.	.	COSM6071247	1	.	.	Uncertain significance	.	.	.	.	.	.	.	.	.	0.003	D	1	D	34	4.95	;Autosomal dominant	https://www.omim.org/entry/601626;https://www.omim.org/entry/616216	PM2	12:12038881
PA19810098	Mutant	CUL3	CUL3:NM_001257197.1:exon15	c.1984C>G(p.Q662E)	2:225339087	2:225339087	G	C	het	missense_variant	.	0.1258	.	1486(1299:187)	BA19810097-B1B5AA7XKF1-A001L000K665	0	123(123:0)	.	NHS	.	.	.	.	.	.	.	.	.	.	Uncertain significance	.	.	.	.	.	.	.	.	.	0.79	T	0.007	B	7.584	5.64	Autosomal dominant	https://www.omim.org/entry/614496	PM1; PM2	2:225339087
PA19810098	Mutant	RHOA	RHOA:NM_001664.4:exon3	c.185G>T(p.G62V)	3:49405953	3:49405953	C	A	het	missense_variant	.	0.017	.	1769(1739:30)	BA19810097-B1B5AA7XKF1-A001L000K665	0	149(149:0)	.	NHS	.	.	.	.	.	.	COSM5883835	2	.	.	Likely pathogenic	.	.	.	.	.	.	.	.	.	0	D	1	D	34	5.78	.	.	PM1; PM2; PP2; PP3	3:49405953
PA19810098	Mutant	BRCA2	BRCA2:NM_000059.3:exon10	c.1103C>G(p.S368*)	13:32906718	13:32906718	C	G	het	stop_gained	.	0.0065	.	1695(1684:11)	BA19810097-B1B5AA7XKF1-A001L000K665	0	201(201:0)	.	NHS	.	Pathogenic	reviewed_by_expert_panel	.	495429	class5	.	.	DM	+/.	Pathogenic	.	.	.	.	.	.	.	.	.	.	.	.	.	29.3	2.92	Autosomal dominant; Somatic mutation;Autosomal dominant;Autosomal recessive;Autosomal recessive;Autosomal recessive; Autosomal dominant;;Autosomal dominant; Somatic mutation;Autosomal dominant; Somatic mutation	https://www.omim.org/entry/114480;https://www.omim.org/entry/612555;https://www.omim.org/entry/605724;https://www.omim.org/entry/613029;https://www.omim.org/entry/155255;https://www.omim.org/entry/613347;https://www.omim.org/entry/176807;https://www.omim.org/entry/194070	PVS1; PM2; PP3; PP5	13:32906718
PA19810098	Mutant	BRCA2	BRCA2:NM_000059.3:exon10	c.1117C>T(p.Q373*)	13:32906732	13:32906732	C	T	het	stop_gained	rs397507572	0.0063	.	1746(1735:11)	BA19810097-B1B5AA7XKF1-A001L000K665	0	201(201:0)	.	NHS	.	Pathogenic	reviewed_by_expert_panel	.	51065	class5	COSM7403368	1	DM	+/+	Pathogenic	.	.	.	.	.	.	.	.	.	.	.	.	.	35	3.82	Autosomal dominant; Somatic mutation;Autosomal dominant;Autosomal recessive;Autosomal recessive;Autosomal recessive; Autosomal dominant;;Autosomal dominant; Somatic mutation;Autosomal dominant; Somatic mutation	https://www.omim.org/entry/114480;https://www.omim.org/entry/612555;https://www.omim.org/entry/605724;https://www.omim.org/entry/613029;https://www.omim.org/entry/155255;https://www.omim.org/entry/613347;https://www.omim.org/entry/176807;https://www.omim.org/entry/194070	PVS1; PM2; PP3; PP5	13:32906732
PA19810098	Mutant	ATR	ATR:NM_001184.4:exon26	c.4582C>T(p.L1528F)	3:142232402	3:142232402	G	A	het	missense_variant	.	0.0057	.	2112(2100:12)	BA19810097-B1B5AA7XKF1-A001L000K665	0	122(122:0)	.	NHS	.	.	.	.	.	.	COSM7107353	1	.	.	Uncertain significance	.	.	.	.	.	.	.	.	.	0.248	T	0.992	D	25.4	4.89	Autosomal dominant;Autosomal recessive	https://www.omim.org/entry/614564;https://www.omim.org/entry/210600	PM2	3:142232402
PA19810098	Mutant	MAP2K1	MAP2K1:NM_002755.3:exon2	c.167A>C(p.Q56P)	15:66727451	15:66727451	A	C	het	missense_variant	rs1057519729	0.0057	.	3169(3151:18)	BA19810097-B1B5AA7XKF1-A001L000K665	0	179(179:0)	.	HS2	.	Pathogenic/Likely_pathogenic	no_assertion_criteria_provided	.	375978	.	COSM1235481	33	.	.	Uncertain significance	.	.	.	.	.	.	.	.	.	0.013	D	0.65	P	25.5	5.07	.	https://www.omim.org/entry/615279	PM2; PP3; PP5	15:66727451
PA19810098	Mutant	WT1	WT1:NM_000378.6:exon1	c.336C>G(p.D112E)	11:32456571	11:32456571	G	C	het	missense_variant	.	0.0049	.	2031(2021:10)	BA19810097-B1B5AA7XKF1-A001L000K665	0	232(232:0)	.	NHS	.	.	.	.	.	.	.	.	.	.	Uncertain significance	.	.	.	.	.	.	.	.	.	0.001	D	0.952	D	24	0.649	Autosomal dominant; Somatic mutation;Autosomal dominant; Somatic mutation;;;Autosomal dominant;Autosomal dominant; Somatic mutation	https://www.omim.org/entry/194080;https://www.omim.org/entry/136680;https://www.omim.org/entry/608978;https://www.omim.org/entry/156240;https://www.omim.org/entry/256370;https://www.omim.org/entry/194070	PM1; PM2	11:32456571
PA19810098	Mutant	RUNX1T1	RUNX1T1:NM_004349.4:exon11	c.1597C>T(p.Q533*)	8:92972607	8:92972607	G	A	het	stop_gained	.	0.0034	.	2927(2917:10)	BA19810097-B1B5AA7XKF1-A001L000K665	0	162(162:0)	.	NHS	.	.	.	.	.	.	.	.	.	.	Uncertain significance	.	.	.	.	.	.	.	.	.	.	.	.	.	41	5.86	.	.	PM2; PP3	8:92972607
PA19AB0025	Mutant	TP53	TP53:NM_000546.5:exon8	c.830G>T(p.C277F)	17:7577108	17:7577108	C	A	het	missense_variant	rs763098116	0.005	.	2194(2183:11)	BA19AB0024-B1B5AA6XKF1-A001L000K665	0	294(294:0)	.	NHS	.	Uncertain_significance	criteria_provided;_single_submitter	.	458567	3	COSM10749	76	.	.	Uncertain significance	.	.	.	.	4.063e-06	0	.	.	.	0	D	0.997	D	34	5.13	Autosomal dominant;Autosomal dominant;Autosomal dominant;;Autosomal dominant;Autosomal dominant; Somatic mutation;Autosomal dominant; Somatic mutation;;Autosomal dominant;;Somatic mutation;	https://www.omim.org/entry/202300;https://www.omim.org/entry/614740;https://www.omim.org/entry/618165;https://www.omim.org/entry/114480;https://www.omim.org/entry/260500;https://www.omim.org/entry/114500;https://www.omim.org/entry/137800;https://www.omim.org/entry/114550;https://www.omim.org/entry/151623;https://www.omim.org/entry/607107;https://www.omim.org/entry/259500;https://www.omim.org/entr…	PM1; PM2; PP3	17:7577108
PA19AB0025	Mutant	HDAC9	HDAC9:NM_001204144.3:exon12	c.1367C>T(p.T456M)	7:18688221	7:18688221	C	T	het	missense_variant	rs748442936	0.0047	.	2336(2325:11)	BA19AB0024-B1B5AA6XKF1-A001L000K665	0	320(320:0)	.	NHS	.	.	.	.	.	.	.	.	.	.	Uncertain significance	.	.	4.757e-05	0	3.667e-05	0	.	.	.	0.159	T	0.999	D	27.4	5.48	.	.	PM2	7:18688221
PA19AL0108	Mutant	TET2	TET2:NM_017628.4:exon3	c.3163_3167del(p.K1055*)	4:106158262	4:106158266	AAAGT	-	het	frameshift_variant	.	0.0055	.	1642(1633:9)	BA19AL0107-B1B5AA6XKF1-A001L000K665	0	255(255:0)	.	CHIP	.	.	.	.	.	.	.	.	.	.	Uncertain significance	.	.	.	.	.	.	.	.	.	.	.	.	.	.	.	.	https://www.omim.org/entry/614286	PM2	4:106158262
PA19BG0055	Mutant	DNMT3A	DNMT3A:NM_022552.4:exon8	c.920C>T(p.P307L)	2:25470554	2:25470554	G	A	het	missense_variant	rs759380437	0.0042	.	2150(2141:9)	BA19BG0054-B1B5AA6XKF1-A001L000K665	0	129(129:0)	.	CHIP	.	Likely_pathogenic	criteria_provided;_single_submitter	.	620043	.	COSM5944984	2	.	.	Likely pathogenic	.	.	9.421e-06	0	0	0	.	.	.	0.005	D	1	D	29.2	4.97	;Autosomal dominant	https://www.omim.org/entry/601626;https://www.omim.org/entry/615879	PM1; PM2; PP3; PP5	2:25470554
PA202S0044	Mutant	KRAS	KRAS:NM_033360.4:exon2	c.35G>A(p.G12D)	12:25398284	12:25398284	C	T	het	missense_variant	rs121913529	0.0129	.	1549(1529:20)	BA202S0043-B1B5AA9XKF1-A001L000K665	0	226(226:0)	.	HS2	.	Pathogenic	criteria_provided;_multiple_submitters;_no_conflicts	.	12582	.	COSM521	16130	R	?/.	Likely pathogenic	.	.	2.283e-05	0	4.094e-06	0	.	.	.	0.024	D	0.361	B	25.3	5.68	;;;;;Autosomal dominant; Somatic mutation;;Autosomal dominant;;Autosomal dominant;	https://www.omim.org/entry/108010;https://www.omim.org/entry/109800;https://www.omim.org/entry/114480;https://www.omim.org/entry/615278;https://www.omim.org/entry/137215;https://www.omim.org/entry/601626;https://www.omim.org/entry/211980;https://www.omim.org/entry/609942;https://www.omim.org/entry/260350;https://www.omim.org/entry/614470;https://www.omim.org/entry/163200	PM1; PM2; PP3; PP5	12:25398284
PA202S0044	Mutant	TP53	TP53:NM_000546.5:exon8	c.856G>A(p.E286K)	17:7577082	17:7577082	C	T	het	missense_variant	rs786201059	0.0072	.	2236(2220:16)	BA202S0043-B1B5AA9XKF1-A001L000K665	0	294(294:0)	.	HS1	.	Pathogenic	criteria_provided;_multiple_submitters;_no_conflicts	.	183752	3.5	COSM10726	184	DM	.	Likely pathogenic	.	.	.	.	.	.	.	.	.	0.005	D	0.99	D	33	4.99	Autosomal dominant;Autosomal dominant;Autosomal dominant;;Autosomal dominant;Autosomal dominant; Somatic mutation;Autosomal dominant; Somatic mutation;;Autosomal dominant;;Somatic mutation;	https://www.omim.org/entry/202300;https://www.omim.org/entry/614740;https://www.omim.org/entry/618165;https://www.omim.org/entry/114480;https://www.omim.org/entry/260500;https://www.omim.org/entry/114500;https://www.omim.org/entry/137800;https://www.omim.org/entry/114550;https://www.omim.org/entry/151623;https://www.omim.org/entry/607107;https://www.omim.org/entry/259500;https://www.omim.org/entr…	PM1; PM2; PP3; PP5	17:7577082
PA202S0044	Mutant	DNMT3A	DNMT3A:NM_022552.4:exon20	c.2339T>C(p.I780T)	2:25462068	2:25462068	A	G	het	missense_variant	rs370751539	0.0051	.	1363(1356:7)	BA202S0043-B1B5AA9XKF1-A001L000K665	0	84(84:0)	.	CHIP	.	.	.	.	.	.	COSM1583121	7	.	.	Uncertain significance	.	.	3.877e-05	0	2.032e-05	0	3.23e-05	0.0006	.	0.001	D	0.989	D	32	5.46	;Autosomal dominant	https://www.omim.org/entry/601626;https://www.omim.org/entry/615879	PM1; PP3	2:25462068
PB200D0070	Mutant	ASXL1	ASXL1:NM_015338.6:exon13	c.4381C>T(p.P1461S)	20:31024896	20:31024896	C	T	het	missense_variant	rs1214409436	0.0567	.	3439(3244:195)	BC200D0070-B1B8AADXNF1-A001L000K665KA03	0	501(501:0)	.	CHIP	.	.	.	.	.	.	.	.	.	.	Uncertain significance	.	.	.	.	4.061e-06	0	.	.	.	0.062	T	0.123	B	18.62	3.25	Autosomal dominant;	https://www.omim.org/entry/605039;https://www.omim.org/entry/614286	PM2; BP1	20:31024896
PB200D0070	Mutant	BRAF	BRAF:NM_004333.6:exon15	c.1799T>A(p.V600E)	7:140453136	7:140453136	A	T	het	missense_variant	rs113488022	0.0305	.	2265(2196:69)	BC200D0070-B1B8AADXNF1-A001L000K665KA03	0	318(318:0)	.	HS2	.	Pathogenic;_drug_response;_other	criteria_provided;_multiple_submitters;_no_conflicts	.	13961	.	COSM476	29627	.	+?/.	Uncertain significance	.	.	1.886e-05	0	4.065e-06	0	.	.	.	0.001	D	0.943	D	32	5.65	;Autosomal dominant;;Autosomal dominant;;;Autosomal dominant	https://www.omim.org/entry/211980;https://www.omim.org/entry/115150;https://www.omim.org/entry/613707;https://www.omim.org/entry/613706	PM1; PM2; PP5	7:140453136
PB200D0070	Mutant	SETD2	SETD2:NM_014159.6:exon3	c.1265C>A(p.S422*)	3:47164861	3:47164861	G	T	het	stop_gained	.	0.0275	.	2835(2757:78)	BC200D0070-B1B8AADXNF1-A001L000K665KA03	0	489(489:0)	.	NHS	.	.	.	.	.	.	.	.	.	.	Pathogenic	.	.	.	.	.	.	.	.	.	.	.	.	.	37	5	Autosomal dominant	https://www.omim.org/entry/616831	PVS1; PM2; PP3	3:47164861
PB200D0070	Mutant	TP53	TP53:NM_000546.5:exon4	c.318C>G(p.S106R)	17:7579369	17:7579369	G	C	het	missense_variant	.	0.0262	.	2669(2599:70)	BC200D0070-B1B8AADXNF1-A001L000K665KA03	0	388(388:0)	.	NHS	.	Uncertain_significance	criteria_provided;_single_submitter	.	492752	0.5	COSM45944	23	DM	.	Uncertain significance	.	.	.	.	.	.	.	.	.	0.101	T	0.408	B	12.67	2.77	Autosomal dominant;Autosomal dominant;Autosomal dominant;;Autosomal dominant;Autosomal dominant; Somatic mutation;Autosomal dominant; Somatic mutation;;Autosomal dominant;;Somatic mutation;	https://www.omim.org/entry/202300;https://www.omim.org/entry/614740;https://www.omim.org/entry/618165;https://www.omim.org/entry/114480;https://www.omim.org/entry/260500;https://www.omim.org/entry/114500;https://www.omim.org/entry/137800;https://www.omim.org/entry/114550;https://www.omim.org/entry/151623;https://www.omim.org/entry/607107;https://www.omim.org/entry/259500;https://www.omim.org/entr…	PM1; PM2; PP3	17:7579369
PB200D0070	Mutant	SETD2	SETD2:NM_014159.6:exon3	c.850_854delinsC(p.S284Lfs*16)	3:47165272	3:47165276	TGGGA	G	het	frameshift_variant	.	0.0147	.	2654(2615:39)	BC200D0070-B1B8AADXNF1-A001L000K665KA03	0	503(503:0)	.	NHS	.	.	.	.	.	.	.	.	.	.	Likely pathogenic	.	.	.	.	.	.	.	.	.	.	.	.	.	.	.	Autosomal dominant	https://www.omim.org/entry/616831	PVS1; PM2	3:47165272
PB20250085	Mutant	FOXA1	FOXA1:NM_004496.5:exon2	c.748_749delinsCCGGACTT(p.S250delinsPDF)	14:38061240	14:38061241	GA	AAGTCCGG	het	inframe_insertion	.	0.0388	.	2087(2006:81)	BC20250085-B1B6AA7XKF1-A001L000K665	0	151(151:0)	.	NHS	.	.	.	.	.	.	.	.	.	.	Uncertain significance	.	.	.	.	.	.	.	.	.	.	.	.	.	.	.	.	.	PM2	14:38061240
PB20250085	Mutant	BRCA1	BRCA1:NM_007294.4:exon15	c.4568C>A(p.P1523Q)	17:41226455	17:41226455	G	T	het	missense_variant	.	0.0048	.	2519(2507:12)	BC20250085-B1B6AA7XKF1-A001L000K665	0	218(218:0)	.	NHS	.	.	.	.	.	class3	.	.	.	.	Uncertain significance	.	.	.	.	.	.	.	.	.	0.002	D	0.642	P	11.18	-1.89	Autosomal dominant; Multifactorial;Autosomal recessive;	https://www.omim.org/entry/604370;https://www.omim.org/entry/617883;https://www.omim.org/entry/614320	PM1; PM2; PM5; BP1; BP4	17:41226455
PB20250085	Mutant	DNMT3A	DNMT3A:NM_022552.4:exon21	c.2452T>G(p.C818G)	2:25459831	2:25459831	A	C	het	missense_variant	.	0.0038	.	2652(2642:10)	BC20250085-B1B6AA7XKF1-A001L000K665	0	117(117:0)	.	CHIP	.	.	.	.	.	.	.	.	.	.	Uncertain significance	.	.	.	.	.	.	.	.	.	0.009	D	0.996	D	26.5	5.62	;Autosomal dominant	https://www.omim.org/entry/601626;https://www.omim.org/entry/615879	PM1; PM2; PP3	2:25459831
PB203A0056	Mutant	DENND1A	DENND1A:NM_001352964.1:exon23	c.1761-5_1763delinsCACAGGCG	9:126146190	9:126146197	GGCCTGTC	CGCCTGTG	het	splice_region_variant&coding_sequence_variant&intron_variant	.	0.3026	.	1722(1201:521)	BC203A0056-B1B5AA8XNF1-A001L000K665	0	222(0:0)	.	NHS	.	.	.	.	.	.	.	.	.	.	Uncertain significance	.	.	.	.	.	.	.	.	.	.	.	.	.	.	.	.	.	PM2	9:126146190
PB203A0056	Mutant	RB1	RB1:NM_000321.2:exon13	c.1232dup(p.E413Rfs*15)	13:48951068	13:48951068	-	C	het	frameshift_variant	.	0.2663	.	1682(1234:448)	BC203A0056-B1B5AA8XNF1-A001L000K665	0	194(194:0)	.	NHS	.	.	.	.	.	.	.	.	.	.	Likely pathogenic	.	.	.	.	.	.	.	.	.	.	.	.	.	.	.	;;Autosomal dominant; Somatic mutation;Autosomal dominant; Somatic mutation;	https://www.omim.org/entry/109800;https://www.omim.org/entry/259500;https://www.omim.org/entry/180200;https://www.omim.org/entry/180200;https://www.omim.org/entry/182280	PVS1; PM2	13:48951070
PB203A0056	Mutant	ATRX	ATRX:NM_000489.5:exon9	c.890_892del(p.K297del)	X:76939856	X:76939858	TCT	-	het	inframe_deletion	rs1064795918	0.2609	.	709(524:185)	BC203A0056-B1B5AA8XNF1-A001L000K665	0	138(138:0)	.	NHS	.	Uncertain_significance	criteria_provided;_single_submitter	.	422656	.	.	.	.	.	Uncertain significance	.	.	.	.	.	.	.	.	.	.	.	.	.	.	.	;X-linked dominant;X-linked recessive	https://www.omim.org/entry/300448;https://www.omim.org/entry/301040;https://www.omim.org/entry/309580	PM2; PM4	X:76939856
PB203A0056	Mutant	TP53	TP53:NM_000546.5:exon7	c.742C>T(p.R248W)	17:7577539	17:7577539	G	A	het	missense_variant	rs121912651	0.2125	.	2353(1853:500)	BC203A0056-B1B5AA8XNF1-A001L000K665	0	220(220:0)	.	HS1	.	Pathogenic	reviewed_by_expert_panel	.	12347	4	COSM10656	1015	DM	+/+	Likely pathogenic	.	.	.	.	4.061e-06	0	.	.	.	0.003	D	1	D	34	2.56	Autosomal dominant;Autosomal dominant;Autosomal dominant;;Autosomal dominant;Autosomal dominant; Somatic mutation;Autosomal dominant; Somatic mutation;;Autosomal dominant;;Somatic mutation;	https://www.omim.org/entry/202300;https://www.omim.org/entry/614740;https://www.omim.org/entry/618165;https://www.omim.org/entry/114480;https://www.omim.org/entry/260500;https://www.omim.org/entry/114500;https://www.omim.org/entry/137800;https://www.omim.org/entry/114550;https://www.omim.org/entry/151623;https://www.omim.org/entry/607107;https://www.omim.org/entry/259500;https://www.omim.org/entr…	PM1; PM2; PP3; PP5	17:7577539
PB203A0056	Mutant	KMT2B	KMT2B:NM_014727.2:exon8	c.3145G>T(p.A1049S)	19:36214719	19:36214719	G	T	het	missense_variant	.	0.1978	.	2862(2296:566)	BC203A0056-B1B5AA8XNF1-A001L000K665	0	273(273:0)	.	NHS	.	.	.	.	.	.	.	.	.	.	Uncertain significance	.	.	.	.	.	.	.	.	.	0.274	T	0.003	B	12.54	4.72	Autosomal dominant	https://www.omim.org/entry/617284	PM2	19:36214719
PB203A0056	Mutant	CUL3	CUL3:NM_001257197.1:exon8	c.1121T>G(p.L374R)	2:225368427	2:225368427	A	C	het	missense_variant	.	0.1815	.	1873(1533:340)	BC203A0056-B1B5AA8XNF1-A001L000K665	0	221(221:0)	.	NHS	.	.	.	.	.	.	.	.	.	.	Uncertain significance	.	.	.	.	.	.	.	.	.	0	D	1	D	28.7	5.67	Autosomal dominant	https://www.omim.org/entry/614496	PM1; PM2; PP3	2:225368427
PB203A0056	Mutant	ABCB1	ABCB1:NM_000927.4:exon11	c.1041G>T(p.Q347H)	7:87180113	7:87180113	C	A	het	missense_variant	.	0.178	.	1691(1390:301)	BC203A0056-B1B5AA8XNF1-A001L000K665	0	121(121:0)	.	NHS	.	.	.	.	.	.	COSM3032702	1	.	.	Uncertain significance	.	.	.	.	.	.	.	.	.	0.135	T	0.026	B	21	4.86	;	https://www.omim.org/entry/120080;https://www.omim.org/entry/612244	PM1; PM2	7:87180113
PB203A0056	Mutant	SMO	SMO:NM_005631.5:exon3	c.640G>C(p.G214R)	7:128845146	7:128845146	G	C	het	missense_variant	.	0.1685	.	2647(2201:446)	BC203A0056-B1B5AA8XNF1-A001L000K665	0	218(218:0)	.	NHS	.	.	.	.	.	.	.	.	.	.	Uncertain significance	.	.	.	.	.	.	.	.	.	0.001	D	0.999	D	33	5.75	;	https://www.omim.org/entry/605462;https://www.omim.org/entry/601707	PM2; PP3	7:128845146
PB203A0056	Mutant	LRP1B	LRP1B:NM_018557.3:exon46	c.7514-1_7514delinsTA	2:141294278	2:141294279	GC	TA	het	splice_acceptor_variant&coding_sequence_variant	.	0.122	.	1927(1692:235)	BC203A0056-B1B5AA8XNF1-A001L000K665	0	159(158:0)	.	NHS	.	.	.	.	.	.	.	.	.	.	Uncertain significance	.	.	.	.	.	.	.	.	.	.	.	.	.	.	.	.	.	PM2	2:141294278
PB203A0056	Mutant	LRP1B	LRP1B:NM_018557.3:exon46	c.7514-7_7514delinsTCTTGCATA	2:141294278	2:141294285	GCTGCAAG	TATGCAAGA	het	splice_acceptor_variant&coding_sequence_variant&intron_variant	.	0.0126	.	1911(1887:24)	BC203A0056-B1B5AA8XNF1-A001L000K665	0	163(163:0)	.	NHS	.	.	.	.	.	.	.	.	.	.	Uncertain significance	.	.	.	.	.	.	.	.	.	.	.	.	.	.	.	.	.	PM2	2:141294278
PB203A0056	Mutant	GRM3	GRM3:NM_000840.2:exon3	c.491T>A(p.F164Y)	7:86415599	7:86415599	T	A	het	missense_variant	.	0.0112	.	2598(2569:29)	BC203A0056-B1B5AA8XNF1-A001L000K665	0	252(252:0)	.	NHS	.	.	.	.	.	.	.	.	.	.	Uncertain significance	.	.	.	.	.	.	.	.	.	0.003	D	1	D	27.1	5.68	.	.	PM1; PM2; PP3	7:86415599
PB203A0056	Mutant	LRP1B	LRP1B:NM_018557.3:exon46	c.7514-8_7514delinsCTTGCATA	2:141294278	2:141294286	GCTGCAAGA	TATGCAAG	het	splice_acceptor_variant&coding_sequence_variant&intron_variant	.	0.0058	.	1908(1897:11)	BC203A0056-B1B5AA8XNF1-A001L000K665	0	163(163:0)	.	NHS	.	.	.	.	.	.	.	.	.	.	Uncertain significance	.	.	.	.	.	.	.	.	.	.	.	.	.	.	.	.	.	PM2	2:141294278
PB203A0056	Mutant	PIK3R2	PIK3R2:NM_005027.4:exon13	c.1640G>C(p.R547P)	19:18278020	19:18278020	G	C	het	missense_variant	.	0.0034	.	3224(3213:11)	BC203A0056-B1B5AA8XNF1-A001L000K665	0	237(237:0)	.	NHS	.	.	.	.	.	.	.	.	.	.	Uncertain significance	.	.	.	.	.	.	.	.	.	0.002	D	0.722	P	32	4.38	Autosomal dominant	https://www.omim.org/entry/603387	PM2	19:18278020
PB203A0056	Mutant	QKI	QKI:NM_006775.3:exon3	c.380_402+36del	6:163899904	6:163899962	59	-	het	splice_donor_variant&coding_sequence_variant&intron_variant	.	0.0024	.	2517(2511:6)	BC203A0056-B1B5AA8XNF1-A001L000K665	0	204(204:0)	.	NHS	.	.	.	.	.	.	.	.	.	.	Likely pathogenic	.	.	.	.	.	.	.	.	.	.	.	.	.	.	.	.	.	PVS1; PM2	6:163899906
PB206C0037	Mutant	TP53	TP53:NM_000546.5:exon5	c.511G>T(p.E171*)	17:7578419	17:7578419	C	A	het	stop_gained	.	0.0365	.	2245(2163:82)	BC206C0037-B1B5AA3XNF1-A001L000K665	0	342(342:0)	.	NHS	.	Pathogenic	criteria_provided;_single_submitter	.	634771	2	COSM10996	60	.	.	Pathogenic	.	.	.	.	.	.	.	.	.	.	.	.	.	37	5.47	Autosomal dominant;Autosomal dominant;Autosomal dominant;;Autosomal dominant;Autosomal dominant; Somatic mutation;Autosomal dominant; Somatic mutation;;Autosomal dominant;;Somatic mutation;	https://www.omim.org/entry/202300;https://www.omim.org/entry/614740;https://www.omim.org/entry/618165;https://www.omim.org/entry/114480;https://www.omim.org/entry/260500;https://www.omim.org/entry/114500;https://www.omim.org/entry/137800;https://www.omim.org/entry/114550;https://www.omim.org/entry/151623;https://www.omim.org/entry/607107;https://www.omim.org/entry/259500;https://www.omim.org/entr…	PVS1; PM2; PP3; PP5	17:7578419
PB206C0037	Mutant	LRP1B	LRP1B:NM_018557.3:exon47	c.7677C>A(p.C2559*)	2:141291675	2:141291675	G	T	het	stop_gained	.	0.0348	.	2386(2303:83)	BC206C0037-B1B5AA3XNF1-A001L000K665	0	251(251:0)	.	NHS	.	.	.	.	.	.	.	.	.	.	Uncertain significance	.	.	.	.	.	.	.	.	.	.	.	.	.	44	4.53	.	.	PM2; PP3	2:141291675
PB206C0037	Mutant	EZR	EZR:NM_003379.5:exon8	c.881G>A(p.R294H)	6:159192354	6:159192354	C	T	het	missense_variant	rs907990591	0.0306	.	2553(2475:78)	BC206C0037-B1B5AA3XNF1-A001L000K665	0	282(282:0)	.	NHS	.	.	.	.	.	.	COSM9190966	2	.	.	Uncertain significance	.	.	.	.	.	.	.	.	.	0	D	0.982	D	28.3	5.13	.	.	PM1; PM2	6:159192354
PB206C0037	Mutant	TSC2	TSC2:NM_000548.5:exon30	c.3537G>T(p.E1179D)	16:2130305	16:2130305	G	T	het	missense_variant	.	0.0306	.	2028(1966:62)	BC206C0037-B1B5AA3XNF1-A001L000K665	0	207(207:0)	.	NHS	.	.	.	.	.	.	.	.	.	.	Uncertain significance	.	.	.	.	.	.	.	.	.	0.261	T	0.952	D	16.11	0.977	;;Autosomal dominant	https://www.omim.org/entry/607341;https://www.omim.org/entry/606690;https://www.omim.org/entry/613254	PM2	16:2130305
PB206C0037	Mutant	PMS2	PMS2:NM_000535.7:exon11	c.1972C>T(p.Q658*)	7:6026424	7:6026424	G	A	het	stop_gained	rs1172837844	0.03	.	1601(1553:48)	BC206C0037-B1B5AA3XNF1-A001L000K665	0	321(321:0)	.	NHS	.	.	.	.	.	.	.	.	.	.	Pathogenic	.	.	.	.	.	.	.	.	.	.	.	.	.	43	5.82	;Autosomal recessive	https://www.omim.org/entry/614337;https://www.omim.org/entry/276300	PVS1; PM2; PP3	7:6026424
PB206C0037	Mutant	WT1	WT1:NM_000378.6:exon8	c.1387_1387+1delinsTT	11:32413526	11:32413527	CC	AA	het	splice_donor_variant&coding_sequence_variant	.	0.0243	.	1193(1164:29)	BC206C0037-B1B5AA3XNF1-A001L000K665	0	92(92:0)	.	NHS	.	.	.	.	.	.	.	.	.	.	Uncertain significance	.	.	.	.	.	.	.	.	.	.	.	.	.	.	.	Autosomal dominant; Somatic mutation;Autosomal dominant; Somatic mutation;;;Autosomal dominant;Autosomal dominant; Somatic mutation	https://www.omim.org/entry/194080;https://www.omim.org/entry/136680;https://www.omim.org/entry/608978;https://www.omim.org/entry/156240;https://www.omim.org/entry/256370;https://www.omim.org/entry/194070	PM2	11:32413526
PB206C0037	Mutant	NF1	NF1:NM_000267.3:exon50	c.7528C>T(p.Q2510*)	17:29679408	17:29679408	C	T	het	stop_gained	.	0.0241	.	1659(1619:40)	BC206C0037-B1B5AA3XNF1-A001L000K665	0	194(194:0)	.	NHS	.	Pathogenic	criteria_provided;_single_submitter	.	527484	.	COSM6979751	2	DM	+/+	Pathogenic	.	.	.	.	.	.	.	.	.	.	.	.	.	50	5.86	Autosomal dominant; Somatic mutation;Autosomal dominant;Autosomal dominant;Autosomal dominant;Autosomal dominant	https://www.omim.org/entry/607785;https://www.omim.org/entry/162210;https://www.omim.org/entry/162200;https://www.omim.org/entry/601321;https://www.omim.org/entry/193520	PVS1; PM2; PP3; PP5	17:29679408
PB206P0066	no_mutations
PB20730127	Mutant	SF3B1	SF3B1:NM_012433.3:exon15	c.2098A>G(p.K700E)	2:198266834	2:198266834	T	C	het	missense_variant	rs559063155	0.0489	.	2350(2235:115)	BC20730127-B1B6AA3XNF1-A001L000K665Y209	0.0075	133(132:1)	.	CHIP	.	Likely_pathogenic	criteria_provided;_single_submitter	.	376004	.	COSM84677	660	.	.	Uncertain significance	0.000199681	.	0.0002	0.0004	8.74e-05	0	.	.	.	0.004	D	0.999	D	28	6.02	.	https://www.omim.org/entry/614286	PP3; PP5	2:198266834
PB20730127	Mutant	ATM	ATM:NM_000051.3:exon26	c.3952_3960del(p.V1318_D1320del)	11:108155159	11:108155167	GTCTATGAT	-	het	inframe_deletion	.	0.026	.	1654(1611:43)	BC20730127-B1B6AA3XNF1-A001L000K665Y209	0	123(123:0)	.	NHS	.	.	.	.	.	.	.	.	.	.	Uncertain significance	.	.	.	.	.	.	.	.	.	.	.	.	.	.	.	Autosomal recessive;Autosomal dominant; Somatic mutation;;;	https://www.omim.org/entry/208900;https://www.omim.org/entry/114480	PM2; PM4	11:108155159
PB20730127	Mutant	HGF	HGF:NM_000601.6:exon17	c.1997C>G(p.S666*)	7:81334719	7:81334719	G	C	het	stop_gained	.	0.0248	.	2141(2088:53)	BC20730127-B1B6AA3XNF1-A001L000K665Y209	0	117(117:0)	.	NHS	.	.	.	.	.	.	.	.	.	.	Pathogenic	.	.	.	.	.	.	.	.	.	.	.	.	.	46	5.1	Autosomal recessive	https://www.omim.org/entry/608265	PVS1; PM2; PP3	7:81334719
PB20730127	Mutant	CHD8	CHD8:NM_020920.4:exon17	c.2608G>T(p.G870C)	14:21871685	14:21871685	C	A	het	missense_variant	.	0.0244	.	2256(2201:55)	BC20730127-B1B6AA3XNF1-A001L000K665Y209	0	120(120:0)	.	NHS	.	.	.	.	.	.	.	.	.	.	Uncertain significance	.	.	.	.	.	.	.	.	.	0	D	1	D	32	5.42	Autosomal dominant	https://www.omim.org/entry/615032	PM1; PM2; PP3; BP1	14:21871685
PB20730127	Mutant	KRAS	KRAS:NM_033360.4:exon2	c.35G>A(p.G12D)	12:25398284	12:25398284	C	T	het	missense_variant	rs121913529	0.0236	.	1823(1780:43)	BC20730127-B1B6AA3XNF1-A001L000K665Y209	0	148(148:0)	.	HS2	.	Pathogenic	criteria_provided;_multiple_submitters;_no_conflicts	.	12582	.	COSM521	16130	R	?/.	Likely pathogenic	.	.	2.283e-05	0	4.094e-06	0	.	.	.	0.024	D	0.361	B	25.3	5.68	;;;;;Autosomal dominant; Somatic mutation;;Autosomal dominant;;Autosomal dominant;	https://www.omim.org/entry/108010;https://www.omim.org/entry/109800;https://www.omim.org/entry/114480;https://www.omim.org/entry/615278;https://www.omim.org/entry/137215;https://www.omim.org/entry/601626;https://www.omim.org/entry/211980;https://www.omim.org/entry/609942;https://www.omim.org/entry/260350;https://www.omim.org/entry/614470;https://www.omim.org/entry/163200	PM1; PM2; PP3; PP5	12:25398284
PB20730127	Mutant	PARP1	PARP1:NM_001618.4:exon8	c.1124C>T(p.S375L)	1:226570772	1:226570772	G	A	het	missense_variant	rs1401471013	0.0234	.	2009(1962:47)	BC20730127-B1B6AA3XNF1-A001L000K665Y209	0	85(85:0)	.	NHS	.	.	.	.	.	.	COSM8115109	2	.	.	Uncertain significance	.	.	.	.	.	.	3.228e-05	0	.	0.13	T	0.001	B	14.02	3.39	.	.	.	1:226570772
PB20730127	Mutant	ERCC3	ERCC3:NM_000122.2:exon10	c.1721G>T(p.R574L)	2:128036758	2:128036758	C	A	het	missense_variant	.	0.0197	.	1321(1295:26)	BC20730127-B1B6AA3XNF1-A001L000K665Y209	0	98(98:0)	.	NHS	.	.	.	.	.	.	.	.	.	.	Uncertain significance	.	.	.	.	.	.	.	.	.	0.046	D	0.018	B	25	3.41	Autosomal recessive;Autosomal recessive	https://www.omim.org/entry/616390;https://www.omim.org/entry/610651	PM1; PM2	2:128036758
PB20730127	Mutant	FLT1	FLT1:NM_002019.4:exon8	c.1051C>T(p.R351W)	13:29004242	13:29004242	G	A	het	missense_variant	rs766441216	0.0183	.	2235(2194:41)	BC20730127-B1B6AA3XNF1-A001L000K665Y209	0	82(82:0)	.	NHS	.	.	.	.	.	.	COSM6953902	2	.	.	Uncertain significance	.	.	2.828e-05	0	3.25e-05	5.799e-05	.	.	.	0.003	D	0.897	P	32	2.88	.	.	PM1; PM2; PP3	13:29004242
PB20730127	Mutant	LRP1B	LRP1B:NM_018557.3:exon74	c.11267C>G(p.T3756R)	2:141115676	2:141115676	G	C	het	missense_variant	.	0.0131	.	1675(1653:22)	BC20730127-B1B6AA3XNF1-A001L000K665Y209	0	98(98:0)	.	NHS	.	.	.	.	.	.	.	.	.	.	Uncertain significance	.	.	.	.	.	.	.	.	.	0.332	T	0.021	B	21.8	2.8	.	.	PM2	2:141115676
PB20730127	Mutant	STK11	STK11:NM_000455.5:exon3	c.412del(p.E138Kfs*23)	19:1219359	19:1219359	G	-	het	frameshift_variant	.	0.0114	.	1836(1815:21)	BC20730127-B1B6AA3XNF1-A001L000K665Y209	0	52(52:0)	.	NHS	.	.	.	.	.	.	.	.	.	.	Uncertain significance	.	.	.	.	.	.	.	.	.	.	.	.	.	.	.	;;Autosomal dominant;	https://www.omim.org/entry/260350;https://www.omim.org/entry/175200;https://www.omim.org/entry/273300	PM2	19:1219360
PB20730127	Mutant	CSF1R	CSF1R:NM_005211.3:exon5	c.659C>T(p.A220V)	5:149457745	5:149457745	G	A	het	missense_variant	rs752816265	0.0109	.	2193(2169:24)	BC20730127-B1B6AA3XNF1-A001L000K665Y209	0	116(116:0)	.	NHS	.	.	.	.	.	.	.	.	.	.	Uncertain significance	.	.	3.767e-05	0	2.03e-05	0	.	.	.	0.853	T	0.434	B	17.89	3.47	Autosomal recessive;Autosomal dominant	https://www.omim.org/entry/618476;https://www.omim.org/entry/221820	PM1; PM2	5:149457745
PB20730127	Mutant	DNMT3A	DNMT3A:NM_022552.4:exon23	c.2711C>T(p.P904L)	2:25457176	2:25457176	G	A	het	missense_variant	rs149095705	0.0104	.	2495(2469:26)	BC20730127-B1B6AA3XNF1-A001L000K665Y209	0	145(145:0)	.	CHIP	.	Pathogenic/Likely_pathogenic	criteria_provided;_multiple_submitters;_no_conflicts	.	372798	.	COSM87007	20	DM	+/.	Uncertain significance	.	.	7.539e-05	0	3.253e-05	0	3.229e-05	0	.	0.001	D	0.779	P	28.9	4.94	;Autosomal dominant	https://www.omim.org/entry/601626;https://www.omim.org/entry/615879	PM1; PP3; PP5	2:25457176
PB20730127	Mutant	FAT1	FAT1:NM_005245.4:exon14	c.9799T>A(p.Y3267N)	4:187532594	4:187532594	A	T	het	missense_variant	.	0.0086	.	2097(2079:18)	BC20730127-B1B6AA3XNF1-A001L000K665Y209	0	158(158:0)	.	NHS	.	.	.	.	.	.	.	.	.	.	Uncertain significance	.	.	.	.	.	.	.	.	.	0	D	0.999	D	29.7	5.45	.	.	PM1; PM2; PP3	4:187532594
PB20730127	Mutant	CHD4	CHD4:NM_001273.5:exon12	c.1726C>T(p.R576W)	12:6707226	12:6707226	G	A	het	missense_variant	.	0.0083	.	2060(2043:17)	BC20730127-B1B6AA3XNF1-A001L000K665Y209	0	135(135:0)	.	NHS	.	.	.	.	.	.	.	.	DM?	.	Uncertain significance	.	.	.	.	.	.	.	.	.	0	D	1	D	34	4.21	Autosomal dominant	https://www.omim.org/entry/617159	PM2; PP2	12:6707226
PB20730127	Mutant	STAG2	STAG2:NM_006603.5:intron27	c.2925-2A>G	X:123217269	X:123217269	A	G	het	splice_acceptor_variant	.	0.0078	.	644(639:5)	BC20730127-B1B6AA3XNF1-A001L000K665Y209	0	42(42:0)	.	NHS	.	.	.	.	.	.	.	.	.	.	Pathogenic	.	.	.	.	.	.	.	.	.	.	.	.	.	24.5	4.5	X-linked	https://www.omim.org/entry/301022	PVS1; PM2; PP3	X:123217269
PB20730127	Mutant	CBL	CBL:NM_005188.4:exon6	c.946C>A(p.Q316K)	11:119146783	11:119146783	C	A	het	missense_variant	.	0.0074	.	2289(2272:17)	BC20730127-B1B6AA3XNF1-A001L000K665Y209	0	124(124:0)	.	NHS	.	.	.	.	.	.	.	.	.	.	Uncertain significance	.	.	.	.	.	.	.	.	.	0.002	D	0.735	P	25.1	6.02	Autosomal dominant; Somatic mutation;Autosomal dominant	https://www.omim.org/entry/607785;https://www.omim.org/entry/613563	PM2; PP3	11:119146783
PB20730127	Mutant	DNMT3A	DNMT3A:NM_022552.4:intron19	c.2323-1G>A	2:25462085	2:25462085	C	T	het	splice_acceptor_variant	rs1324347218	0.0067	.	1349(1340:9)	BC20730127-B1B6AA3XNF1-A001L000K665Y209	0	50(50:0)	.	CHIP	.	.	.	.	.	.	.	.	.	.	Pathogenic	.	.	9.965e-06	0	8.138e-06	0	.	.	.	.	.	.	.	26	4.89	;Autosomal dominant	https://www.omim.org/entry/601626;https://www.omim.org/entry/615879	PVS1; PM2; PP3	2:25462085
PB20730127	Mutant	FOXA1	FOXA1:NM_004496.5:exon2	c.1301C>T(p.P434L)	14:38060688	14:38060688	G	A	het	missense_variant	rs561930261	0.0035	.	3147(3136:11)	BC20730127-B1B6AA3XNF1-A001L000K665Y209	0	148(148:0)	.	NHS	.	.	.	.	.	.	.	.	.	.	Uncertain significance	0.000199681	.	9.425e-06	0	4.062e-06	0	.	.	.	0.062	T	0.058	B	11.43	3.07	.	.	PM1	14:38060688
PB209G0248	CNV	SOX2	.	.	.	.	.	.	.	.	.	.	4.8302	.	.	.	.	.	CN	.	.	.	.	.	.	.	.	.	.	.	.	.	.	.	.	.	.	.	.	.	.	.	.	.	.	.	.	.	.
PB209G0248	CNV	TERC	.	.	.	.	.	.	.	.	.	.	3.3006	.	.	.	.	.	CN	.	.	.	.	.	.	.	.	.	.	.	.	.	.	.	.	.	.	.	.	.	.	.	.	.	.	.	.	.	.
PB209G0248	Mutant	HGF	HGF:NM_000601.6:exon8	c.943G>T(p.G315C)	7:81359018	7:81359018	C	A	het	missense_variant	rs1425878341	0.3211	.	2554(1734:820)	BC209G0248-B1B8AA9XNF1-A001L000K665KA03	0	249(249:0)	.	NHS	.	.	.	.	.	.	.	.	.	.	Likely pathogenic	.	.	.	.	.	.	.	.	.	0	D	1	D	34	5.46	Autosomal recessive	https://www.omim.org/entry/608265	PM1; PM2; PP2; PP3	7:81359018
PB209G0248	Mutant	BRAF	BRAF:NM_004333.6:exon8	c.1061G>A(p.R354Q)	7:140494187	7:140494187	C	T	het	missense_variant	rs1158980679	0.1757	.	2681(2210:471)	BC209G0248-B1B8AA9XNF1-A001L000K665KA03	0	354(354:0)	.	NHS	.	.	.	.	.	.	COSM2861443	8	.	.	Uncertain significance	.	.	.	.	4.061e-06	0	.	.	.	0.294	T	0.454	P	23.7	5.85	;Autosomal dominant;;Autosomal dominant;;;Autosomal dominant	https://www.omim.org/entry/211980;https://www.omim.org/entry/115150;https://www.omim.org/entry/613707;https://www.omim.org/entry/613706	PM2	7:140494187
PB209G0248	Mutant	NFE2L2	NFE2L2:NM_006164.5:exon2	c.57_83del(p.I20_I28del)	2:178098962	2:178098988	ATATCTTGCCTCCAAAGTATGTCAATC	-	het	inframe_deletion	.	0.0658	.	1048(979:69)	BC209G0248-B1B8AA9XNF1-A001L000K665KA03	0	254(254:0)	.	NHS	.	.	.	.	.	.	.	.	.	.	Uncertain significance	.	.	.	.	.	.	.	.	.	.	.	.	.	.	.	Autosomal dominant	https://www.omim.org/entry/617744	PM2; PM4	2:178098962
PB209G0248	Mutant	AURKB	AURKB:NM_004217.4:exon7	c.567G>A(p.M189I)	17:8109928	17:8109928	C	T	het	missense_variant	.	0.017	.	1646(1618:28)	BC209G0248-B1B8AA9XNF1-A001L000K665KA03	0	209(208:0)	.	NHS	.	.	.	.	.	.	.	.	.	.	Uncertain significance	.	.	.	.	.	.	.	.	.	0.282	T	0	B	9.437	-10.7	.	.	PM1; PM2; BP4	17:8109928
PB209G0248	Mutant	PREX2	PREX2:NM_025170.6:exon15	c.1579C>T(p.R527C)	8:68989641	8:68989641	C	T	het	missense_variant	rs199776134	0.0113	.	1243(1229:14)	BC209G0248-B1B8AA9XNF1-A001L000K665KA03	0	120(120:0)	.	NHS	.	.	.	.	.	.	COSM5421229	1	.	.	Likely pathogenic	.	.	9.418e-06	0	2.031e-05	0	.	.	.	0.003	D	0.94	D	35	5.58	.	.	PM1; PM2; PM5; PP2	8:68989641
PB209G0248	Mutant	CSF1R	CSF1R:NM_005211.3:exon14	c.1936_1944del(p.I646_N648del)	5:149440450	5:149440458	GTTGACGAT	-	het	inframe_deletion	.	0.008	.	1999(1983:16)	BC209G0248-B1B8AA9XNF1-A001L000K665KA03	0	108(108:0)	.	NHS	.	.	.	.	.	.	.	.	.	.	Uncertain significance	.	.	.	.	.	.	.	.	.	.	.	.	.	.	.	Autosomal recessive;Autosomal dominant	https://www.omim.org/entry/618476;https://www.omim.org/entry/221820	PM2; PM4	5:149440450
PB209G0248	Mutant	DUSP2	DUSP2:NM_004418.4:exon1	c.23A>G(p.E8G)	2:96811071	2:96811071	T	C	het	missense_variant	rs1179265043	0.0078	.	1661(1648:13)	BC209G0248-B1B8AA9XNF1-A001L000K665KA03	0	64(64:0)	.	NHS	.	.	.	.	.	.	.	.	.	.	Uncertain significance	.	.	.	.	0	0	.	.	.	0.017	D	0.039	B	24.2	2.59	.	.	PM1; PM2	2:96811071
PB20AK0226	Mutant	FANCA	FANCA:NM_000135.4:exon8	c.769G>A(p.V257M)	16:89869690	16:89869690	C	T	het	missense_variant	rs777311234	0.0054	.	1480(1472:8)	BC20AK0226-B1B8AADXNF1-A001L000K665KA03	0	184(184:0)	.	NHS	.	Uncertain_significance	criteria_provided;_single_submitter	.	456137	.	.	.	.	.	Likely benign	.	.	.	.	8.124e-06	0	.	.	.	0.242	T	0.178	B	21.6	1.75	Autosomal recessive	https://www.omim.org/entry/227650	PM2; BP1; BP4	16:89869690
PB20B40112	Mutant	PMS2	PMS2:NM_000535.7:exon12	c.2120A>G(p.Y707C)	7:6022509	7:6022509	T	C	het	missense_variant	.	0.0138	.	436(430:6)	BC20B40112-B1B8AADXNF1-A001L000K665KA03	0	133(133:0)	.	NHS	.	Uncertain_significance	criteria_provided;_single_submitter	.	484260	.	.	.	.	.	Uncertain significance	.	.	.	.	.	.	.	.	.	0.001	D	0.999	D	24.6	4.7	;Autosomal recessive	https://www.omim.org/entry/614337;https://www.omim.org/entry/276300	PM1; PM2; PP3; BP1	7:6022509
PB20B40112	Mutant	TP63	TP63:NM_003722.5:exon4	c.559G>C(p.A187P)	3:189526295	3:189526295	G	C	het	missense_variant	.	0.011	.	1459(1443:16)	BC20B40112-B1B8AADXNF1-A001L000K665KA03	0	257(257:0)	.	NHS	.	.	.	.	.	.	COSM6845091	1	.	.	Uncertain significance	.	.	.	.	.	.	.	.	.	0.048	D	1	D	33	5.71	Autosomal dominant;Autosomal dominant;Autosomal dominant;Autosomal dominant;;Autosomal dominant;Autosomal dominant	https://www.omim.org/entry/103285;https://www.omim.org/entry/604292;https://www.omim.org/entry/106260;https://www.omim.org/entry/603543;https://www.omim.org/entry/618149;https://www.omim.org/entry/129400;https://www.omim.org/entry/605289	PM1; PM2; PP3	3:189526295
PB20B40112	Mutant	PGR	PGR:NM_000926.4:exon3	c.1844G>T(p.R615L)	11:100962553	11:100962553	C	A	het	missense_variant	.	0.0092	.	979(970:9)	BC20B40112-B1B8AADXNF1-A001L000K665KA03	0	179(179:0)	.	NHS	.	.	.	.	.	.	.	.	.	.	Uncertain significance	.	.	.	.	.	.	.	.	.	0.001	D	0.999	D	35	5.81	Autosomal recessive	https://www.omim.org/entry/264080	PM1; PM2; PP3	11:100962553
PB20B40112	Mutant	TP53	TP53:NM_000546.5:exon10	c.1009C>T(p.R337C)	17:7574018	17:7574018	G	A	het	missense_variant	rs587782529	0.0064	.	1413(1404:9)	BC20B40112-B1B8AADXNF1-A001L000K665KA03	0	217(217:0)	.	NHS	.	Pathogenic/Likely_pathogenic	criteria_provided;_multiple_submitters;_no_conflicts	.	142536	4	COSM11071	143	DM	.	Likely pathogenic	.	.	9.703e-06	0	0	0	.	.	.	0.001	D	0.344	B	22.4	3.38	Autosomal dominant;Autosomal dominant;Autosomal dominant;;Autosomal dominant;Autosomal dominant; Somatic mutation;Autosomal dominant; Somatic mutation;;Autosomal dominant;;Somatic mutation;	https://www.omim.org/entry/202300;https://www.omim.org/entry/614740;https://www.omim.org/entry/618165;https://www.omim.org/entry/114480;https://www.omim.org/entry/260500;https://www.omim.org/entry/114500;https://www.omim.org/entry/137800;https://www.omim.org/entry/114550;https://www.omim.org/entry/151623;https://www.omim.org/entry/607107;https://www.omim.org/entry/259500;https://www.omim.org/entr…	PM1; PM2; PP3; PP5	17:7574018
PB20B40112	Mutant	HGF	HGF:NM_000601.6:exon9	c.1064G>T(p.R355L)	7:81355310	7:81355310	C	A	het	missense_variant	.	0.0055	.	1082(1076:6)	BC20B40112-B1B8AADXNF1-A001L000K665KA03	0	225(225:0)	.	NHS	.	.	.	.	.	.	.	.	.	.	Likely pathogenic	.	.	.	.	.	.	.	.	.	0.002	D	0.999	D	35	5.51	Autosomal recessive	https://www.omim.org/entry/608265	PM1; PM2; PP2; PP3	7:81355310
PB213N0160	Mutant	FOXL2	FOXL2:NM_023067.4:exon1	c.847G>A(p.A283T)	3:138664718	3:138664718	C	T	het	missense_variant	.	0.0065	.	771(766:5)	BC20710044-B1B6AA8XNF1-A001L000K665Y209	0	107(107:0)	.	NHS	.	.	.	.	.	class3	PM2	.	.	.	.	.	Uncertain significance	.	.	.	.	.	.	.	.	.	0.008	D	0.821	P	22.9	2.75	Autosomal dominant;Autosomal dominant;Autosomal dominant	https://www.omim.org/entry/110100;https://www.omim.org/entry/110100;https://www.omim.org/entry/608996
PB213N0160	Mutant	FGFR1	FGFR1:NM_023110.3:exon16	c.2092G>A(p.G698S)	8:38271764	8:38271764	C	T	het	missense_variant	.	0.0055	.	1629(1620:9)	BC20710044-B1B6AA8XNF1-A001L000K665Y209	0	271(271:0)	.	NHS	.	.	.	.	.	class3	PM1;PM2;PP3	.	COSM3395314	1	.	.	Uncertain significance	.	.	.	.	.	.	.	.	.	0	D	1	D	34	5.88	Somatic mosaicism;Autosomal dominant;Autosomal dominant;Autosomal dominant;Autosomal dominant;Autosomal dominant;Autosomal dominant	https://www.omim.org/entry/613001;https://www.omim.org/entry/615465;https://www.omim.org/entry/147950;https://www.omim.org/entry/123150;https://www.omim.org/entry/166250;https://www.omim.org/entry/101600;https://www.omim.org/entry/190440
PB213N0160	Mutant	TP53	TP53:NM_000546.5:exon6	c.659A>G(p.Y220C)	17:7578190	17:7578190	T	C	het	missense_variant	rs121912666	0.0053	.	1881(1871:10)	BC20710044-B1B6AA8XNF1-A001L000K665Y209	0	271(271:0)	.	HS1	.	Pathogenic	reviewed_by_expert_panel	.	127819	class4	PS3;PM2;PP3;PP5	4	COSM10758	587	DM	.	Likely pathogenic	.	.	1.909e-05	0	7.9552e-06	0	.	.	.	0.005	D	1	D	28.9	5.28	Autosomal dominant;Autosomal dominant;Autosomal dominant;;Autosomal dominant;Autosomal dominant; Somatic mutation;Autosomal dominant; Somatic mutation;;Autosomal dominant;;Somatic mutation;	https://www.omim.org/entry/202300;https://www.omim.org/entry/614740;https://www.omim.org/entry/618165;https://www.omim.org/entry/114480;https://www.omim.org/entry/260500;https://www.omim.org/entry/114500;https://www.omim.org/entry/137800;https://www.omim.org/entry/114550;https://www.omim.org/entry/151623;https://www.omim.org/entry/607107;https://www.omim.org/entry/259500;https://www.omim.org/entr…
PB213N0160	Mutant	XPC	XPC:NM_004628.4:exon16	c.2615C>T(p.A872V)	3:14187649	3:14187649	G	A	het	missense_variant	.	0.0052	.	956(951:5)	BC20710044-B1B6AA8XNF1-A001L000K665Y209	0	146(146:0)	.	NHS	.	.	.	.	.	class3	PM2;BP4	.	.	.	.	.	Likely benign	.	.	.	.	.	.	.	.	.	0.157	T	0.003	B	1.922	-11.1	Autosomal recessive	https://www.omim.org/entry/278720
PB213N0160	Mutant	EGFR	EGFR:NM_005228.5:exon19	c.2236_2250del(p.E746_A750del)	7:55242466	7:55242480	GAATTAAGAGAAGCA	-	het	inframe_deletion	rs727504233	0.0026	.	1559(1555:4)	BC20710044-B1B6AA8XNF1-A001L000K665Y209	0	235(235:0)	.	HS3	.	Pathogenic	criteria_provided;_single_submitter	.	177620	class3	PM2;PP5	.	COSM6225	579	.	.	Uncertain significance	.	.	.	.	.	.	.	.	.	.	.	.	.	.	.	Autosomal dominant; Somatic mutation;Autosomal recessive;Autosomal dominant; Somatic mutation;Autosomal dominant; Somatic mutation	https://www.omim.org/entry/211980;https://www.omim.org/entry/616069;https://www.omim.org/entry/211980;https://www.omim.org/entry/211980
PB213N0160	Mutant	ERBB2	ERBB2:NM_004448.3:exon16	c.1899-227_1947-114delinsG	17:37875813	17:37879458	3646	G	het	splice_acceptor_variant&splice_donor_variant&coding_sequence_variant&intron_variant	.	0.1346	.	260(225:35)	BC20710044-B1B6AA8XNF1-A001L000K665Y209	0	31(31:0)	.	NHS	.	.	.	.	.	class3	PM2	.	.	.	.	.	Likely pathogenic	.	.	.	.	.	.	.	.	.	.	.	.	.	.	.	;;;	https://www.omim.org/entry/211980;https://www.omim.org/entry/613659;https://www.omim.org/entry/137800
PB21470124	Mutant	ATM	ATM:NM_000051.3:exon32	c.4864_4909+28del	11:108165741	11:108165814	74	-	het	splice_donor_variant&coding_sequence_variant&intron_variant	.	0.0072	.	1388(1378:10)	BC21470124-B1B8AA0XNF1-L000K665KA03	0	215(215:0)	.	NHS	.	.	.	.	.	.	.	.	.	.	Likely pathogenic	.	.	.	.	.	.	.	.	.	.	.	.	.	.	.	Autosomal recessive;Autosomal dominant; Somatic mutation;;;	https://www.omim.org/entry/208900;https://www.omim.org/entry/114480	PVS1; PM2	11:108165741
PB21470124	Mutant	SMARCB1	SMARCB1:NM_003073.5:intron7	c.986+1G>T	22:24167603	22:24167603	G	T	het	splice_donor_variant	.	0.0059	.	1516(1507:9)	BC21470124-B1B8AA0XNF1-L000K665KA03	0	188(188:0)	.	NHS	.	.	.	.	.	.	.	.	.	.	Pathogenic	.	.	.	.	.	.	.	.	.	.	.	.	.	22.9	4.69	Autosomal dominant;Autosomal dominant;;Autosomal dominant	https://www.omim.org/entry/614608;https://www.omim.org/entry/609322;https://www.omim.org/entry/609322;https://www.omim.org/entry/162091	PVS1; PM2; PP3	22:24167603
PB21470124	Mutant	KRAS	KRAS:NM_033360.4:exon2	c.34G>T(p.G12C)	12:25398285	12:25398285	C	A	het	missense_variant	rs121913530	0.003	.	1640(1635:5)	BC21470124-B1B8AA0XNF1-L000K665KA03	0	222(222:0)	.	HS2	.	Conflicting_interpretations_of_pathogenicity	no_assertion_criteria_provided	.	12578	.	COSM516	5377	.	.	Uncertain significance	.	.	1.142e-05	0.0001	0	0	.	.	.	0.02	D	0.993	D	33	5.68	;;;;;Autosomal dominant; Somatic mutation;;Autosomal dominant;;Autosomal dominant;	https://www.omim.org/entry/108010;https://www.omim.org/entry/109800;https://www.omim.org/entry/114480;https://www.omim.org/entry/615278;https://www.omim.org/entry/137215;https://www.omim.org/entry/601626;https://www.omim.org/entry/211980;https://www.omim.org/entry/609942;https://www.omim.org/entry/260350;https://www.omim.org/entry/614470;https://www.omim.org/entry/163200	PM1; PM2; PP3	12:25398285
PB215A0029	Mutant	RPTOR	RPTOR:NM_020761.3:exon22	c.2542del(p.Q848Sfs*41)	17:78896545	17:78896545	C	-	het	frameshift_variant	.	0.0051	.	989(984:5)	BC215A0029-B1B8AA0XNF1-L000K665KAT4	0	76(76:0)	.	NHS	.	.	.	.	.	.	.	.	.	.	Likely pathogenic	.	.	.	.	.	.	.	.	.	.	.	.	.	.	.	.	.	PVS1; PM2	17:78896545
PB215T0360	Mutant	TET2	TET2:NM_017628.4:exon3	c.2352T>A(p.C784*)	4:106157451	4:106157451	T	A	het	stop_gained	.	0.0244	.	1764(1721:43)	BC215T0360-B1B8AA4XNF1-L000K665KAT4	0	265(265:0)	.	CHIP	.	.	.	.	.	.	.	.	.	.	Uncertain significance	.	.	.	.	.	.	.	.	.	.	.	.	.	34	0.608	.	https://www.omim.org/entry/614286	PM2	4:106157451
PB215T0360	Mutant	PMS1	PMS1:NM_000534.4:exon9	c.1796A>G(p.E599G)	2:190719794	2:190719794	A	G	het	missense_variant	.	0.0202	.	1635(1602:33)	BC215T0360-B1B8AA4XNF1-L000K665KAT4	0	222(222:0)	.	NHS	.	.	.	.	.	.	.	.	.	.	Uncertain significance	.	.	.	.	.	.	.	.	.	0.027	D	0.9	P	23.9	4.04	.	.	PM1; PM2; PP3	2:190719794
PB215T0360	Mutant	CHD4	CHD4:NM_001273.5:exon10	c.1393G>C(p.D465H)	12:6709028	12:6709028	C	G	het	missense_variant	.	0.0127	.	1890(1866:24)	BC215T0360-B1B8AA4XNF1-L000K665KAT4	0	242(242:0)	.	NHS	.	.	.	.	.	.	.	.	.	.	Uncertain significance	.	.	.	.	.	.	.	.	.	0.001	D	1	D	26.8	4.3	Autosomal dominant	https://www.omim.org/entry/617159	PM1; PM2; PP2	12:6709028
PB215T0360	Mutant	JAK1	JAK1:NM_002227.4:exon3	c.200C>A(p.A67E)	1:65348965	1:65348965	G	T	het	missense_variant	.	0.0119	.	1513(1495:18)	BC215T0360-B1B8AA4XNF1-L000K665KAT4	0	165(165:0)	.	NHS	.	.	.	.	.	.	.	.	.	.	Uncertain significance	.	.	.	.	.	.	.	.	.	0.729	T	0	B	8.324	3.48	.	.	PM1; PM2; PP2	1:65348965
PB215T0360	Mutant	PBRM1	PBRM1:NM_018313.5:exon26	c.4123G>A(p.E1375K)	3:52595792	3:52595792	C	T	het	missense_variant	.	0.0119	.	1600(1581:19)	BC215T0360-B1B8AA4XNF1-L000K665KAT4	0	183(183:0)	.	NHS	.	.	.	.	.	.	.	.	.	.	Uncertain significance	.	.	.	.	.	.	.	.	.	0.399	T	0.578	P	24.4	5.89	.	.	PM1; PM2; PP3; BP1	3:52595792
PB215T0360	Mutant	RET	RET:NM_020975.6:exon2	c.100G>A(p.D34N)	10:43595933	10:43595933	G	A	het	missense_variant	.	0.0104	.	1930(1910:20)	BC215T0360-B1B8AA4XNF1-L000K665KAT4	0	196(196:0)	.	NHS	.	.	.	.	.	.	.	.	.	.	Uncertain significance	.	.	.	.	.	.	.	.	.	0.326	T	0.026	B	22	5.51	Autosomal dominant;Autosomal dominant;Autosomal dominant;Autosomal dominant;Autosomal dominant;Autosomal dominant;Autosomal dominant	https://www.omim.org/entry/209880;https://www.omim.org/entry/142623;https://www.omim.org/entry/142623;https://www.omim.org/entry/155240;https://www.omim.org/entry/171400;https://www.omim.org/entry/162300;https://www.omim.org/entry/171300	PM2	10:43595933
PB215T0360	Mutant	DNMT3A	DNMT3A:NM_022552.4:exon7	c.718G>T(p.E240*)	2:25471043	2:25471043	C	A	het	stop_gained	.	0.0071	.	1839(1826:13)	BC215T0360-B1B8AA4XNF1-L000K665KAT4	0	144(144:0)	.	CHIP	.	.	.	.	.	.	COSM6919930	1	.	.	Pathogenic	.	.	.	.	.	.	.	.	.	.	.	.	.	37	5.49	;Autosomal dominant	https://www.omim.org/entry/601626;https://www.omim.org/entry/615879	PVS1; PM2; PP3	2:25471043
PB215T0360	Mutant	SMAD4	SMAD4:NM_005359.6:exon12	c.1572G>C(p.W524C)	18:48604750	18:48604750	G	C	het	missense_variant	.	0.007	.	2007(1993:14)	BC215T0360-B1B8AA4XNF1-L000K665KAT4	0	212(212:0)	.	NHS	.	.	.	.	.	.	COSM218561	11	.	+?/.	Uncertain significance	.	.	.	.	.	.	.	.	.	0	D	0.935	D	27.9	6.08	Autosomal dominant;Autosomal dominant;;Autosomal dominant	https://www.omim.org/entry/175050;https://www.omim.org/entry/139210;https://www.omim.org/entry/260350;https://www.omim.org/entry/174900	PM1; PM2; PP3	18:48604750
PB21640123	Mutant	TP53	TP53:NM_000546.5:exon7	c.740A>T(p.N247I)	17:7577541	17:7577541	T	A	het	missense_variant	rs786201762	0.0088	.	2377(2356:21)	BC21640123-B1B8AA4XNF1-L000K665KAT4	0	249(249:0)	.	NHS	.	Uncertain_significance	criteria_provided;_multiple_submitters;_no_conflicts	.	184882	1.5	COSM43995	16	.	.	Uncertain significance	.	.	.	.	.	.	.	.	.	0	D	1	D	31	4.62	Autosomal dominant;Autosomal dominant;Autosomal dominant;;Autosomal dominant;Autosomal dominant; Somatic mutation;Autosomal dominant; Somatic mutation;;Autosomal dominant;;Somatic mutation;	https://www.omim.org/entry/202300;https://www.omim.org/entry/614740;https://www.omim.org/entry/618165;https://www.omim.org/entry/114480;https://www.omim.org/entry/260500;https://www.omim.org/entry/114500;https://www.omim.org/entry/137800;https://www.omim.org/entry/114550;https://www.omim.org/entry/151623;https://www.omim.org/entry/607107;https://www.omim.org/entry/259500;https://www.omim.org/entr…	PM1; PM2; PP3	17:7577541
PB21640123	Mutant	STK11	STK11:NM_000455.5:exon1	c.109C>T(p.Q37*)	19:1207021	19:1207021	C	T	het	stop_gained	rs121913324	0.0088	.	2037(2019:18)	BC21640123-B1B8AA4XNF1-L000K665KAT4	0	332(332:0)	.	NHS	.	Pathogenic	criteria_provided;_multiple_submitters;_no_conflicts	.	376334	.	COSM12925	19	DM	.	Uncertain significance	.	.	.	.	.	.	.	.	.	.	.	.	.	37	3.9	;;Autosomal dominant;	https://www.omim.org/entry/260350;https://www.omim.org/entry/175200;https://www.omim.org/entry/273300	PM2; PP3; PP5	19:1207021
PB21640123	Mutant	MLH1	MLH1:NM_000249.3:exon9	c.695G>C(p.G232A)	3:37055940	3:37055940	G	C	het	missense_variant	.	0.0076	.	924(917:7)	BC21640123-B1B8AA4XNF1-L000K665KAT4	0	160(160:0)	.	NHS	.	.	.	.	.	.	.	.	.	.	Uncertain significance	.	.	.	.	.	.	.	.	.	0.419	T	0.014	B	4.951	1.55	;Autosomal recessive;Autosomal dominant	https://www.omim.org/entry/609310;https://www.omim.org/entry/276300;https://www.omim.org/entry/158320	PM1; PM2; PM5; BP1; BP4	3:37055940
PB21640123	Mutant	SMARCA4	SMARCA4:NM_003072.4:exon8	c.1369G>T(p.E457*)	19:11101949	19:11101949	G	T	het	stop_gained	.	0.0071	.	2821(2801:20)	BC21640123-B1B8AA4XNF1-L000K665KAT4	0	345(345:0)	.	NHS	.	.	.	.	.	.	.	.	.	.	Pathogenic	.	.	.	.	.	.	.	.	.	.	.	.	.	44	4.86	Autosomal dominant;Autosomal dominant	https://www.omim.org/entry/614609;https://www.omim.org/entry/613325	PVS1; PM2; PP3	19:11101949
PB21640123	Mutant	ERCC3	ERCC3:NM_000122.2:exon5	c.586G>A(p.E196K)	2:128047336	2:128047336	C	T	het	missense_variant	.	0.0069	.	2189(2174:15)	BC21640123-B1B8AA4XNF1-L000K665KAT4	0	294(294:0)	.	NHS	.	.	.	.	.	.	COSM6976586	1	.	.	Uncertain significance	.	.	.	.	.	.	.	.	.	0.742	T	0.004	B	18.45	4.87	Autosomal recessive;Autosomal recessive	https://www.omim.org/entry/616390;https://www.omim.org/entry/610651	PM2	2:128047336
PB21640123	Mutant	PHOX2B	PHOX2B:NM_003924.4:exon1	c.167G>T(p.G56V)	4:41750461	4:41750461	C	A	het	missense_variant	.	0.0068	.	2631(2613:18)	BC21640123-B1B8AA4XNF1-L000K665KAT4	0	321(321:0)	.	NHS	.	Uncertain_significance	criteria_provided;_single_submitter	.	862273	.	.	.	.	.	Uncertain significance	.	.	.	.	.	.	.	.	.	0.06	T	0.074	B	23.2	4.65	Autosomal dominant;;	https://www.omim.org/entry/209880;https://www.omim.org/entry/613013;https://www.omim.org/entry/613013	PM2	4:41750461
PB21640123	Mutant	RUNX1T1	RUNX1T1:NM_004349.4:exon8	c.1192G>T(p.A398S)	8:92998358	8:92998358	C	A	het	missense_variant	.	0.0066	.	1374(1365:9)	BC21640123-B1B8AA4XNF1-L000K665KAT4	0	253(253:0)	.	NHS	.	.	.	.	.	.	.	.	.	.	Uncertain significance	.	.	.	.	.	.	.	.	.	0.754	T	0.03	B	9.377	3.82	.	.	PM1; PM2; BP1	8:92998358
PB21640123	Mutant	IGF2	IGF2:NM_000612.6:exon2	c.115G>A(p.D39N)	11:2156639	11:2156639	C	T	het	missense_variant	.	0.0066	.	3043(3023:20)	BC21640123-B1B8AA4XNF1-L000K665KAT4	0	295(295:0)	.	NHS	.	.	.	.	.	.	.	.	.	.	Uncertain significance	.	.	.	.	.	.	.	.	.	0.001	D	1	D	33	3.24	Autosomal dominant	https://www.omim.org/entry/616489	PM1; PM2; PP3	11:2156639
PB21640123	Mutant	LRP1B	LRP1B:NM_018557.3:exon84	c.12940G>A(p.E4314K)	2:141055404	2:141055404	C	T	het	missense_variant	.	0.0056	.	2317(2304:13)	BC21640123-B1B8AA4XNF1-L000K665KAT4	0	318(318:0)	.	NHS	.	.	.	.	.	.	.	.	.	.	Uncertain significance	.	.	.	.	.	.	.	.	.	0.206	T	0.022	B	14.24	5.19	.	.	PM2	2:141055404
PB21640123	Mutant	RAD50	RAD50:NM_005732.4:exon15	c.2524G>C(p.V842L)	5:131939738	5:131939738	G	C	het	missense_variant&splice_region_variant	.	0.0053	.	2092(2081:11)	BC21640123-B1B8AA4XNF1-L000K665KAT4	0	268(268:0)	.	NHS	.	.	.	.	.	.	.	.	.	.	Uncertain significance	.	.	.	.	.	.	.	.	.	.	.	0.005	B	20.4	5.55	.	https://www.omim.org/entry/613078	PM2; PP3; BP1	5:131939738
PB21640123	Mutant	INPP4B	INPP4B:NM_003866.3:exon26	c.2574C>G(p.C858W)	4:143003252	4:143003252	G	C	het	missense_variant	.	0.0047	.	1929(1920:9)	BC21640123-B1B8AA4XNF1-L000K665KAT4	0	281(281:0)	.	NHS	.	.	.	.	.	.	.	.	.	.	Likely pathogenic	.	.	.	.	.	.	.	.	.	0	D	0.999	D	27.1	4.36	.	.	PVS1; PM2	4:143003252
PB21640123	Mutant	FLT1	FLT1:NM_002019.4:exon23	c.3074C>G(p.A1025G)	13:28895700	13:28895700	G	C	het	missense_variant	.	0.0043	.	2105(2096:9)	BC21640123-B1B8AA4XNF1-L000K665KAT4	0	225(225:0)	.	NHS	.	.	.	.	.	.	.	.	.	.	Uncertain significance	.	.	.	.	.	.	.	.	.	0	D	1	D	34	5.84	.	.	PM1; PM2; PP3	13:28895700
PB21650176	Mutant	TP53	TP53:NM_000546.5:exon8	c.818G>T(p.R273L)	17:7577120	17:7577120	C	A	het	missense_variant	rs28934576	0.0373	.	1928(1856:72)	BC21650176-B1B8AA4XNF1-L000K665KAT4	0.0026	388(387:1)	.	HS1	.	Pathogenic	criteria_provided;_multiple_submitters;_no_conflicts	.	376655	4	COSM10779	232	DM	.	Likely pathogenic	.	.	.	.	4.067e-06	0	.	.	.	0	D	0.99	D	34	4.92	Autosomal dominant;Autosomal dominant;Autosomal dominant;;Autosomal dominant;Autosomal dominant; Somatic mutation;Autosomal dominant; Somatic mutation;;Autosomal dominant;;Somatic mutation;	https://www.omim.org/entry/202300;https://www.omim.org/entry/614740;https://www.omim.org/entry/618165;https://www.omim.org/entry/114480;https://www.omim.org/entry/260500;https://www.omim.org/entry/114500;https://www.omim.org/entry/137800;https://www.omim.org/entry/114550;https://www.omim.org/entry/151623;https://www.omim.org/entry/607107;https://www.omim.org/entry/259500;https://www.omim.org/entr…	PM1; PM2; PP3; PP5	17:7577120
PB21650176	Mutant	LRP1B	LRP1B:NM_018557.3:exon19	c.2955G>T(p.W985C)	2:141709442	2:141709442	C	A	het	missense_variant	.	0.0257	.	1672(1629:43)	BC21650176-B1B8AA4XNF1-L000K665KAT4	0	263(263:0)	.	NHS	.	.	.	.	.	.	.	.	.	.	Uncertain significance	.	.	.	.	.	.	.	.	.	0	D	1	D	35	6.16	.	.	PM2; PP3	2:141709442
PB21650176	Mutant	GRIN2A	GRIN2A:NM_000833.5:exon14	c.4229C>A(p.S1410*)	16:9857172	16:9857172	G	T	het	stop_gained	.	0.0256	.	2384(2323:61)	BC21650176-B1B8AA4XNF1-L000K665KAT4	0	398(398:0)	.	NHS	.	.	.	.	.	.	.	.	.	.	Uncertain significance	.	.	.	.	.	.	.	.	.	.	.	.	.	43	5.79	Autosomal dominant	https://www.omim.org/entry/245570	PM2; PP3	16:9857172
PB21650176	Mutant	FAT1	FAT1:NM_005245.4:exon9	c.4756G>T(p.A1586S)	4:187549362	4:187549362	C	A	het	missense_variant	.	0.0234	.	2097(2048:49)	BC21650176-B1B8AA4XNF1-L000K665KAT4	0	325(325:0)	.	NHS	.	.	.	.	.	.	.	.	.	.	Uncertain significance	.	.	.	.	.	.	.	.	.	0	D	0.999	D	28	5.49	.	.	PM1; PM2; PP3	4:187549362
PB21650176	Mutant	DNMT3A	DNMT3A:NM_022552.4:exon8	c.994G>A(p.G332R)	2:25470480	2:25470480	C	T	het	missense_variant	rs760854242	0.0173	.	2480(2437:43)	BC21650176-B1B8AA4XNF1-L000K665KAT4	0	310(310:0)	.	CHIP	.	Uncertain_significance	criteria_provided;_single_submitter	.	981258	.	COSM2270955	3	.	.	Uncertain significance	.	.	2.827e-05	0	1.22e-05	0	0	0	.	0	D	1	D	33	4.97	;Autosomal dominant	https://www.omim.org/entry/601626;https://www.omim.org/entry/615879	PM1; PP3	2:25470480
PB21650176	Mutant	ARAF	ARAF:NM_001256196.1:exon3	c.163A>G(p.N55D)	X:47422691	X:47422691	A	G	het	missense_variant	.	0.0105	.	760(752:8)	BC21650176-B1B8AA4XNF1-L000K665KAT4	0	90(90:0)	.	NHS	.	.	.	.	.	.	.	.	.	.	Likely pathogenic	.	.	.	.	.	.	.	.	.	0.624	T	0.489	P	22.9	5.73	.	.	PM1; PM2; PP2; PP3	X:47422691
PB21650176	Mutant	IDH1	IDH1:NM_005896.3:exon4	c.394C>T(p.R132C)	2:209113113	2:209113113	G	A	het	missense_variant	rs121913499	0.0081	.	1722(1708:14)	BC21650176-B1B8AA4XNF1-L000K665KAT4	0	309(309:0)	.	HS1	.	Pathogenic/Likely_pathogenic	criteria_provided;_multiple_submitters;_no_conflicts	.	375891	.	COSM28747	1017	.	.	Likely pathogenic	.	.	.	.	0	0	.	.	.	0.025	D	0.126	B	34	5.57	.	https://www.omim.org/entry/137800	PM1; PM2; PP2; PP3; PP5	2:209113113
PB21650176	Mutant	PIK3CA	PIK3CA:NM_006218.4:exon4	c.1031T>C(p.V344A)	3:178921549	3:178921549	T	C	het	missense_variant	rs1057519941	0.0076	.	1314(1304:10)	BC21650176-B1B8AA4XNF1-L000K665KAT4	0	300(300:0)	.	NHS	.	Likely_pathogenic	no_assertion_criteria_provided	.	376499	.	COSM86951	5	.	.	Likely pathogenic	.	.	.	.	.	.	.	.	.	0.009	D	0.815	P	26.1	5.41	;;;;;;;;;;;;	https://www.omim.org/entry/114480;https://www.omim.org/entry/613089;https://www.omim.org/entry/612918;https://www.omim.org/entry/114500;https://www.omim.org/entry/615108;https://www.omim.org/entry/613659;https://www.omim.org/entry/114550;https://www.omim.org/entry/182000;https://www.omim.org/entry/155500;https://www.omim.org/entry/602501;https://www.omim.org/entry/162900;https://www.omim.org/entr…	PM1; PM2; PP2; PP5	3:178921549
PB21650176	Mutant	JAK3	JAK3:NM_000215.3:exon15	c.1931C>T(p.P644L)	19:17946008	19:17946008	G	A	het	missense_variant	rs1354716418	0.0057	.	2822(2806:16)	BC21650176-B1B8AA4XNF1-L000K665KAT4	0	380(380:0)	.	NHS	.	.	.	.	.	.	.	.	.	.	Uncertain significance	.	.	.	.	.	.	3.23e-05	0	.	0.044	D	0.002	B	18.03	3.04	Autosomal recessive	https://www.omim.org/entry/600802	PM1	19:17946008
PB21650176	Mutant	GRM3	GRM3:NM_000840.2:exon4	c.1501C>T(p.R501W)	7:86468331	7:86468331	C	T	het	missense_variant	rs566982395	0.0054	.	2204(2192:12)	BC21650176-B1B8AA4XNF1-L000K665KAT4	0	473(473:0)	.	NHS	.	.	.	.	.	.	.	.	.	.	Uncertain significance	0.000399361	.	1.885e-05	0	3.66e-05	0	9.694e-05	0	.	0.013	D	0.667	P	25.7	5.01	.	.	PP3	7:86468331
PB21790080	Mutant	PAK3	PAK3:NM_002578.5:exon5	c.149C>T(p.S50F)	X:110366480	X:110366480	C	T	het	missense_variant	.	0.0536	.	1268(1200:68)	BC21790080-B1B8AA4XNF1-L000K665KAT4	0	144(144:0)	.	NHS	.	.	.	.	.	.	.	.	.	.	Uncertain significance	.	.	.	.	.	.	.	.	.	0.098	T	0.067	B	22.5	5.39	X-linked recessive	https://www.omim.org/entry/300558	PM2	X:110366480
PB21790080	Mutant	PDE11A	PDE11A:NM_001077196.2:exon2	c.34del(p.S12Vfs*15)	2:178740587	2:178740587	T	-	het	frameshift_variant&splice_region_variant	.	0.0162	.	1233(1213:20)	BC21790080-B1B8AA4XNF1-L000K665KAT4	0	168(168:0)	.	NHS	.	.	.	.	.	.	.	.	.	.	Likely pathogenic	.	.	.	.	.	.	.	.	.	.	.	.	.	.	.	Autosomal dominant	https://www.omim.org/entry/610475	PVS1; PM2	2:178740587
PB21790080	Mutant	TP53	TP53:NM_000546.5:exon4	c.339_375+44del	17:7579268	17:7579348	81	-	het	splice_donor_variant&coding_sequence_variant&intron_variant	.	0.0132	.	2118(2090:28)	BC21790080-B1B8AA4XNF1-L000K665KAT4	0	244(244:0)	.	NHS	.	.	.	.	.	0	.	.	.	.	Likely pathogenic	.	.	.	.	.	.	.	.	.	.	.	.	.	.	.	Autosomal dominant;Autosomal dominant;Autosomal dominant;;Autosomal dominant;Autosomal dominant; Somatic mutation;Autosomal dominant; Somatic mutation;;Autosomal dominant;;Somatic mutation;	https://www.omim.org/entry/202300;https://www.omim.org/entry/614740;https://www.omim.org/entry/618165;https://www.omim.org/entry/114480;https://www.omim.org/entry/260500;https://www.omim.org/entry/114500;https://www.omim.org/entry/137800;https://www.omim.org/entry/114550;https://www.omim.org/entry/151623;https://www.omim.org/entry/607107;https://www.omim.org/entry/259500;https://www.omim.org/entr…	PVS1; PM2	17:7579268
PB21790080	Mutant	PREX2	PREX2:NM_025170.6:exon10	c.1147_1148delinsAG(p.E383R)	8:68968118	8:68968119	GA	AG	het	missense_variant	.	0.0125	.	1767(1745:22)	BC21790080-B1B8AA4XNF1-L000K665KAT4	0	250(244:0)	.	NHS	.	.	.	.	.	.	.	.	.	.	Uncertain significance	.	.	.	.	.	.	.	.	.	.	.	.	.	.	.	.	.	PM2	8:68968118
PB21790080	Mutant	NRG1	NRG1:NM_013956.5:exon13	c.1394C>T(p.T465M)	8:32621376	8:32621376	C	T	het	missense_variant	rs376791440	0.0093	.	2580(2556:24)	BC21790080-B1B8AA4XNF1-L000K665KAT4	0	428(428:0)	.	NHS	.	.	.	.	.	.	COSM5764039	2	.	.	Uncertain significance	.	.	9.459e-06	0	1.628e-05	5.809e-05	.	.	0.000181	0.001	D	0.984	D	29.4	5.74	.	https://www.omim.org/entry/603013	PM1; PM2	8:32621376
PB21790080	Mutant	FBXW7	FBXW7:NM_001013415.2:exon9	c.1159C>G(p.R387G)	4:153247289	4:153247289	G	C	het	missense_variant	rs149680468	0.0091	.	1758(1742:16)	BC21790080-B1B8AA4XNF1-L000K665KAT4	0	267(267:0)	.	NHS	.	Likely_pathogenic	no_assertion_criteria_provided	.	376423	.	COSM99603	55	.	.	Likely pathogenic	.	.	.	.	.	.	.	.	.	0.01	D	1	D	27.7	4.88	.	.	PM1; PM2; PP2; PP5	4:153247289
PB21790080	Mutant	FAT1	FAT1:NM_005245.4:exon9	c.4754C>G(p.T1585R)	4:187549364	4:187549364	G	C	het	missense_variant	.	0.0079	.	2394(2375:19)	BC21790080-B1B8AA4XNF1-L000K665KAT4	0	351(351:0)	.	NHS	.	.	.	.	.	.	.	.	.	.	Uncertain significance	.	.	.	.	.	.	.	.	.	0.882	T	0.975	D	22.9	5.49	.	.	PM1; PM2	4:187549364
PB21790080	Mutant	FGFR1	FGFR1:NM_023110.3:exon13	c.1810G>A(p.A604T)	8:38273432	8:38273432	C	T	het	missense_variant	rs1412996644	0.0044	.	2048(2039:9)	BC21790080-B1B8AA4XNF1-L000K665KAT4	0	221(221:0)	.	NHS	.	.	.	.	.	.	COSM6055879	3	DM?	.	Uncertain significance	.	.	.	.	8.124e-06	0	.	.	.	0.397	T	0.854	P	29.5	5.4	Somatic mosaicism;Autosomal dominant;Autosomal dominant;Autosomal dominant;Autosomal dominant;Autosomal dominant;Autosomal dominant	https://www.omim.org/entry/613001;https://www.omim.org/entry/615465;https://www.omim.org/entry/147950;https://www.omim.org/entry/123150;https://www.omim.org/entry/166250;https://www.omim.org/entry/101600;https://www.omim.org/entry/190440	PM1; PM2; PP3	8:38273432
PB217F0201	no_mutations
PB21900271	Mutant	DNMT3A	DNMT3A:NM_022552.4:exon14	c.1582_1583dup(p.D529Tfs*123)	2:25467492	2:25467492	-	TA	het	frameshift_variant	.	0.0234	.	898(877:21)	BA190Q0054-B1B5AA7XKF1-A001L000K665	0	98(98:0)	.	CHIP	.	.	.	.	.	class3	PM2	.	.	.	.	.	Likely pathogenic	.	.	.	.	.	.	.	.	.	.	.	.	.	.	.	;Autosomal dominant	https://www.omim.org/entry/601626;https://www.omim.org/entry/615879
PB21900271	Mutant	PPM1D	PPM1D:NM_003620.4:exon6	c.1547C>G(p.S516*)	17:58740642	17:58740642	C	G	het	stop_gained	.	0.0171	.	2451(2409:42)	BA190Q0054-B1B5AA7XKF1-A001L000K665	0	0(0:0)	.	CHIP	.	.	.	.	.	class3	PM2;PP5	.	COSM4423003	3	.	.	Uncertain significance	.	.	.	.	.	.	.	.	.	.	.	.	.	37	6.08	;Autosomal dominant	https://www.omim.org/entry/114480;https://www.omim.org/entry/617450
PB21900271	Mutant	EPHA3	EPHA3:NM_005233.6:exon9	c.1757G>C(p.G586A)	3:89457276	3:89457276	G	C	het	missense_variant	rs778106353	0.0057	.	1051(1045:6)	BA190Q0054-B1B5AA7XKF1-A001L000K665	0	74(74:0)	.	NHS	.	.	.	.	.	class3	PM2;PP3	.	.	.	.	.	Uncertain significance	.	.	9.424e-06	0	3.98403e-06	0	.	.	.	0.005	D	0.002	B	12.99	5.97	.	.
PB21900271	Mutant	EGFR	EGFR:NM_005228.5:exon21	c.2573T>G(p.L858R)	7:55259515	7:55259515	T	G	het	missense_variant	rs121434568	0.0048	.	2511(2499:12)	BA190Q0054-B1B5AA7XKF1-A001L000K665	0	340(340:0)	.	HS3	.	drug_response	reviewed_by_expert_panel	.	16609	class3	PM2;PP3	.	COSM6224	2672	.	.	Likely pathogenic	.	.	.	.	.	.	.	.	.	0	D	0.999	D	33	5.71	Autosomal dominant; Somatic mutation;Autosomal recessive;Autosomal dominant; Somatic mutation;Autosomal dominant; Somatic mutation	https://www.omim.org/entry/211980;https://www.omim.org/entry/616069;https://www.omim.org/entry/211980;https://www.omim.org/entry/211980
PB21BF0025	no_mutations
PB22620114	Mutant	DNMT3A	DNMT3A:NM_022552.4:exon19	c.2205C>A(p.Y735*)	2:25463288	2:25463288	G	T	het	stop_gained	.	0.0098	.	4571(4526:45)	BC22620114-B1BBAJ1RNF1-L000	0	195(195:0)	.	CHIP	.	.	.	.	.	class3	PM2	.	.	.	.	.	Pathogenic	.	.	.	.	.	.	.	.	.	.	.	.	.	41	4.49	;Autosomal dominant	https://www.omim.org/entry/601626;https://www.omim.org/entry/615879
PB22620114	Mutant	TP53	TP53:NM_000546.5:exon5	c.517G>T(p.V173L)	17:7578413	17:7578413	C	A	het	missense_variant	rs876660754	0.008	.	4402(4367:35)	BC22620114-B1BBAJ1RNF1-L000	0	300(300:0)	.	NHS	.	Pathogenic	criteria_provided;_single_submitter	.	376668	class3	PM2;PP3;PP5	4	COSM43559	121	.	.	Likely pathogenic	.	.	.	.	.	.	.	.	.	0	D	0.999	D	29.1	5.59	Autosomal dominant;Autosomal dominant;Autosomal dominant;;Autosomal dominant;Autosomal dominant; Somatic mutation;Autosomal dominant; Somatic mutation;;Autosomal dominant;;Somatic mutation;	https://www.omim.org/entry/202300;https://www.omim.org/entry/614740;https://www.omim.org/entry/618165;https://www.omim.org/entry/114480;https://www.omim.org/entry/260500;https://www.omim.org/entry/114500;https://www.omim.org/entry/137800;https://www.omim.org/entry/114550;https://www.omim.org/entry/151623;https://www.omim.org/entry/607107;https://www.omim.org/entry/259500;https://www.omim.org/entr…
PB22620114	Mutant	ASXL1	ASXL1:NM_015338.6:exon13	c.2585_2586dup(p.D863Lfs*5)	20:31023098	20:31023098	-	TT	het	frameshift_variant	.	0.0039	.	4638(4620:18)	BC22620114-B1BBAJ1RNF1-L000	0	366(366:0)	.	CHIP	.	.	.	.	.	class3	PM2	.	.	.	.	.	Uncertain significance	.	.	.	.	.	.	.	.	.	.	.	.	.	.	.	Autosomal dominant;	https://www.omim.org/entry/605039;https://www.omim.org/entry/614286
PB22620114	Mutant	ATM	ATM:NM_000051.3:exon59	c.8668C>A(p.L2890I)	11:108218089	11:108218089	C	A	het	missense_variant	rs587779874	0.0038	.	3661(3647:14)	BC22620114-B1BBAJ1RNF1-L000	0	157(157:0)	.	NHS	.	Uncertain_significance	criteria_provided;_single_submitter	.	942339	class3	PM1;PM2;PP3	.	.	.	.	.	Likely pathogenic	.	.	.	.	0	0	.	.	.	0.011	D	0.998	D	24.1	0.459	Autosomal recessive;Autosomal dominant; Somatic mutation;;;	https://www.omim.org/entry/208900;https://www.omim.org/entry/114480
PB22620114	Mutant	DNMT3A	DNMT3A:NM_022552.4:exon18	c.2099C>T(p.P700L)	2:25463583	2:25463583	G	A	het	missense_variant	rs772368909	0.0029	.	5103(5088:15)	BC22620114-B1BBAJ1RNF1-L000	0	167(167:0)	.	CHIP	.	.	.	.	.	class4	PM1;PM2;PP3;PP5	.	.	.	DM	+/.	Uncertain significance	.	.	1.884e-05	0	3.97725e-06	0	.	.	.	0	D	1	D	31	4.64	;Autosomal dominant	https://www.omim.org/entry/601626;https://www.omim.org/entry/615879
PB22620114	Mutant	DNMT3A	DNMT3A:NM_022552.4:intron14	c.1667+1G>A	2:25467408	2:25467408	C	T	het	splice_donor_variant	rs776844136	0.0019	.	4137(4129:8)	BC22620114-B1BBAJ1RNF1-L000	0	133(133:0)	.	CHIP	.	.	.	.	.	class3	PM2	.	COSM3720632	5	.	.	Pathogenic	.	.	2.831e-05	0.0001	7.96039e-06	5.43833e-05	.	.	.	.	.	.	.	23.5	4.77	;Autosomal dominant	https://www.omim.org/entry/601626;https://www.omim.org/entry/615879
PB22620114	Mutant	PIK3CA	PIK3CA:NM_006218.4:exon9	c.1633G>A(p.E545K)	3:178936091	3:178936091	G	A	het	missense_variant	rs104886003	0.0017	.	4016(4009:7)	BC22620114-B1BBAJ1RNF1-L000	0	388(388:0)	.	HS2	.	Pathogenic/Likely_pathogenic	criteria_provided;_multiple_submitters;_no_conflicts	.	13655	class4	PS3;PM1;PM2;PP3	.	COSM763	2920	DM	?/.	Likely pathogenic	.	.	.	.	4.03242e-06	0	.	.	.	0.002	D	0.909	D	33	5.78	;;;;;;;;;;;;	https://www.omim.org/entry/114480;https://www.omim.org/entry/613089;https://www.omim.org/entry/612918;https://www.omim.org/entry/114500;https://www.omim.org/entry/615108;https://www.omim.org/entry/613659;https://www.omim.org/entry/114550;https://www.omim.org/entry/182000;https://www.omim.org/entry/155500;https://www.omim.org/entry/602501;https://www.omim.org/entry/162900;https://www.omim.org/entr…
PB22620114	Mutant	TP53	TP53:NM_000546.5:exon7	c.711G>A(p.M237I)	17:7577570	17:7577570	C	T	het	missense_variant	rs587782664	0.0016	.	4326(4319:7)	BC22620114-B1BBAJ1RNF1-L000	0	188(188:0)	.	HS1	.	Pathogenic	reviewed_by_expert_panel	.	142714	class3	PM2;PP3;PP5	3.5	COSM10834	178	DM	.	Likely pathogenic	.	.	9.42e-06	0	3.9764e-06	5.43656e-05	.	.	.	0.009	D	0.999	D	31	3.12	Autosomal dominant;Autosomal dominant;Autosomal dominant;;Autosomal dominant;Autosomal dominant; Somatic mutation;Autosomal dominant; Somatic mutation;;Autosomal dominant;;Somatic mutation;	https://www.omim.org/entry/202300;https://www.omim.org/entry/614740;https://www.omim.org/entry/618165;https://www.omim.org/entry/114480;https://www.omim.org/entry/260500;https://www.omim.org/entry/114500;https://www.omim.org/entry/137800;https://www.omim.org/entry/114550;https://www.omim.org/entry/151623;https://www.omim.org/entry/607107;https://www.omim.org/entry/259500;https://www.omim.org/entr…
PB22620114	Mutant	DNMT3A	DNMT3A:NM_022552.4:exon22	c.2554A>G(p.M852V)	2:25458619	2:25458619	T	C	het	missense_variant	rs746967478	0.0015	.	4825(4818:7)	BC22620114-B1BBAJ1RNF1-L000	0	170(170:0)	.	CHIP	.	.	.	.	.	class3	PM1;PM2;PP3	.	COSM5944889	2	.	.	Uncertain significance	.	.	1.883e-05	0	7.95532e-06	0	.	.	.	0.126	T	0.857	P	24	5.82	;Autosomal dominant	https://www.omim.org/entry/601626;https://www.omim.org/entry/615879
PB22620114	Mutant	DNMT3A	DNMT3A:NM_022552.4:exon15	c.1751A>G(p.Y584C)	2:25467124	2:25467124	T	C	het	missense_variant	.	0.0015	.	4629(4622:7)	BC22620114-B1BBAJ1RNF1-L000	0	254(254:0)	.	CHIP	.	.	.	.	.	class3	PM2;PP3	.	.	.	.	.	Uncertain significance	.	.	.	.	.	.	.	.	.	0	D	0.995	D	26.1	5.3	;Autosomal dominant	https://www.omim.org/entry/601626;https://www.omim.org/entry/615879
PB22620114	Mutant	NOTCH1	NOTCH1:NM_017617.5:exon20-22	c.3171+241_3644-14del	9:139401439	9:139403081	1643	-	het	splice_acceptor_variant&splice_donor_variant&coding_sequence_variant&intron_variant	.	0.0031	.	3205(3195:10)	BC22620114-B1BBAJ1RNF1-L000	0	155(155:0)	.	NHS	.	.	.	.	.	class4	PVS1;PM2	.	.	.	.	.	Likely pathogenic	.	.	.	.	.	.	.	.	.	.	.	.	.	.	.	Autosomal dominant;Autosomal dominant	https://www.omim.org/entry/616028;https://www.omim.org/entry/109730
T181115160935	Mutant	ATM	ATM:NM_000051.3:exon59	c.8671G>T(p.G2891C)	11:108218092	11:108218092	G	T	het	missense_variant&splice_region_variant	.	0.5193	.	337(162:175)	B181114160711-Ge-CLN	0	84(84:0)	.	NHS	.	Uncertain_significance	criteria_provided;_single_submitter	.	860636	.	COSM5369809	1	.	.	Likely pathogenic	.	.	.	.	.	.	.	.	.	0	D	1	D	27.3	5.52	Autosomal recessive;Autosomal dominant; Somatic mutation;;;	https://www.omim.org/entry/208900;https://www.omim.org/entry/114480	PM1; PM2; PM5; PP3; BP1	11:108218092
T181115160935	Mutant	KRAS	KRAS:NM_033360.4:exon2	c.35G>T(p.G12V)	12:25398284	12:25398284	C	A	het	missense_variant	rs121913529	0.419	.	852(495:357)	B181114160711-Ge-CLN	0	203(203:0)	.	HS2	.	Pathogenic	criteria_provided;_multiple_submitters;_no_conflicts	.	12583	.	COSM520	11050	R	+/.	Likely pathogenic	.	.	.	.	0	0	.	.	.	0.01	D	0.978	D	29.9	5.68	;;;;;Autosomal dominant; Somatic mutation;;Autosomal dominant;;Autosomal dominant;	https://www.omim.org/entry/108010;https://www.omim.org/entry/109800;https://www.omim.org/entry/114480;https://www.omim.org/entry/615278;https://www.omim.org/entry/137215;https://www.omim.org/entry/601626;https://www.omim.org/entry/211980;https://www.omim.org/entry/609942;https://www.omim.org/entry/260350;https://www.omim.org/entry/614470;https://www.omim.org/entry/163200	PM1; PM2; PP3; PP5	12:25398284
T181115160935	Mutant	ALK	ALK:NM_004304.5:exon10	c.1820T>A(p.F607Y)	2:29498360	2:29498360	A	T	het	missense_variant&splice_region_variant	rs1304239235	0.3719	.	484(304:180)	B181114160711-Ge-CLN	0	104(104:0)	.	NHS	.	Uncertain_significance	criteria_provided;_single_submitter	.	470776	.	.	.	.	.	Uncertain significance	.	.	.	.	4.08e-06	0	.	.	.	0.64	T	0.899	P	22.9	5.05	.	https://www.omim.org/entry/613014	PM1; PM2	2:29498360
T181115160935	Mutant	ERBB2	ERBB2:NM_004448.3:exon7	c.842C>G(p.S281C)	17:37866675	17:37866675	C	G	het	missense_variant	.	0.2414	.	874(663:211)	B181114160711-Ge-CLN	0	262(262:0)	.	NHS	.	.	.	.	.	.	.	.	.	.	Uncertain significance	.	.	.	.	.	.	.	.	.	0.006	D	0.928	D	28.2	5.82	;;;	https://www.omim.org/entry/211980;https://www.omim.org/entry/613659;https://www.omim.org/entry/137800	PM1; PM2	17:37866675
T181115160935	Mutant	EPHA3	EPHA3:NM_005233.6:exon3	c.739G>T(p.E247*)	3:89259595	3:89259595	G	T	het	stop_gained	.	0.2206	.	807(629:178)	B181114160711-Ge-CLN	0	259(259:0)	.	NHS	.	.	.	.	.	.	.	.	.	.	Uncertain significance	.	.	.	.	.	.	.	.	.	.	.	.	.	41	5.93	.	.	PM2; PP3	3:89259595
T181115160935	Mutant	FGFR2	FGFR2:NM_000141.4:exon7	c.913G>C(p.G305R)	10:123279519	10:123279519	C	G	het	missense_variant	.	0.2071	.	705(559:146)	B181114160711-Ge-CLN	0	190(190:0)	.	NHS	.	.	.	.	.	.	.	.	.	.	Uncertain significance	.	.	.	.	.	.	.	.	.	0.717	T	0.998	D	34	5.79	Autosomal dominant;Autosomal dominant;Autosomal dominant;Autosomal dominant;Autosomal dominant;;Autosomal dominant;;Autosomal dominant;Autosomal dominant;Autosomal dominant;Autosomal dominant;;	https://www.omim.org/entry/207410;https://www.omim.org/entry/101200;https://www.omim.org/entry/123790;https://www.omim.org/entry/614592;https://www.omim.org/entry/101600;https://www.omim.org/entry/123500;https://www.omim.org/entry/613659;https://www.omim.org/entry/123150;https://www.omim.org/entry/149730;https://www.omim.org/entry/101600;https://www.omim.org/entry/101400;https://www.omim.org/entr…	PM1; PM2; PP3	10:123279519
T181115160935	Mutant	PIK3R2	PIK3R2:NM_005027.4:exon6	c.815G>C(p.G272A)	19:18272305	19:18272305	G	C	het	missense_variant&splice_region_variant	.	0.2	.	25(20:5)	B181114160711-Ge-CLN	0	14(14:0)	.	NHS	.	.	.	.	.	.	.	.	.	.	Uncertain significance	.	.	.	.	.	.	.	.	.	0.479	T	0.025	B	10.46	3.02	Autosomal dominant	https://www.omim.org/entry/603387	PM1; PM2; PP3	19:18272305
T181115160935	Mutant	IFNGR1	IFNGR1:NM_000416.2:exon6	c.800G>T(p.C267F)	6:137522079	6:137522079	C	A	het	missense_variant	.	0.1894	.	359(291:68)	B181114160711-Ge-CLN	0	133(133:0)	.	NHS	.	.	.	.	.	.	.	.	.	.	Uncertain significance	.	.	.	.	.	.	.	.	.	0.816	T	0.007	B	0.001	-10.9	;;Autosomal recessive;Autosomal dominant;;	https://www.omim.org/entry/600263;https://www.omim.org/entry/610424;https://www.omim.org/entry/209950;https://www.omim.org/entry/615978;https://www.omim.org/entry/607948;https://www.omim.org/entry/607948	PM1; PM2; BP4	6:137522079
T181115160935	Mutant	PPARD	PPARD:NM_006238.5:exon7	c.940C>T(p.R314C)	6:35392418	6:35392418	C	T	het	missense_variant	.	0.1767	.	928(764:164)	B181114160711-Ge-CLN	0	275(275:0)	.	NHS	.	.	.	.	.	.	.	.	.	.	Uncertain significance	.	.	.	.	.	.	.	.	.	0	D	0.996	D	34	5.72	.	.	PM1; PM2; PP3	6:35392418
T181115160935	Mutant	KDR	KDR:NM_002253.3:exon30	c.3920C>A(p.S1307Y)	4:55946259	4:55946259	G	T	het	missense_variant	.	0.1671	.	772(643:129)	B181114160711-Ge-CLN	0	184(184:0)	.	NHS	.	.	.	.	.	.	.	.	.	.	Uncertain significance	.	.	.	.	.	.	.	.	.	0.003	D	0.999	D	31	5.62	;Autosomal dominant	https://www.omim.org/entry/602089;https://www.omim.org/entry/602089	PM2; PP3	4:55946259
T181115160935	Mutant	PALLD	PALLD:NM_016081.4:exon5	c.1221del(p.T408Qfs*3)	4:169604214	4:169604214	C	-	het	frameshift_variant	.	0.1503	.	326(277:49)	B181114160711-Ge-CLN	0	109(109:0)	.	NHS	.	.	.	.	.	.	.	.	.	.	Uncertain significance	.	.	.	.	.	.	.	.	.	.	.	.	.	.	.	.	https://www.omim.org/entry/606856	PM2	4:169604215
T181115160935	Mutant	TAP1	TAP1:NM_000593.5:exon8	c.1920_1920+7del	6:32815689	6:32815696	TCCATACC	-	het	splice_donor_variant&coding_sequence_variant&intron_variant	.	0.1486	.	922(785:137)	B181114160711-Ge-CLN	0	254(254:0)	.	NHS	.	.	.	.	.	.	.	.	.	.	Uncertain significance	.	.	.	.	.	.	.	.	.	.	.	.	.	.	.	Autosomal recessive	https://www.omim.org/entry/604571	PM2	6:32815689
T181115160935	Mutant	PKHD1	PKHD1:NM_138694.4:exon50	c.8024C>T(p.S2675F)	6:51712656	6:51712656	G	A	het	missense_variant	.	0.1475	.	922(786:136)	B181114160711-Ge-CLN	0	193(193:0)	.	NHS	.	.	.	.	.	.	.	.	.	.	Uncertain significance	.	.	.	.	.	.	.	.	.	0.008	D	0.805	P	25	4.57	Autosomal recessive	https://www.omim.org/entry/263200	PM2; PP3	6:51712656
T181115160935	Mutant	EP300	EP300:NM_001429.4:exon2	c.447_528del(p.S150Cfs*10)	22:41513542	22:41513623	82	-	het	frameshift_variant	.	0.0373	.	723(696:27)	B181114160711-Ge-CLN	0	335(335:0)	.	NHS	.	.	.	.	.	.	.	.	.	.	Likely pathogenic	.	.	.	.	.	.	.	.	.	.	.	.	.	.	.	;;Autosomal dominant	https://www.omim.org/entry/114500;https://www.omim.org/entry/618333;https://www.omim.org/entry/613684	PVS1; PM2	22:41513543
T181115160935	Mutant	GNAS	GNAS:NM_080425.3:exon1	c.1538C>T(p.A513V)	20:57429858	20:57429858	C	T	het	missense_variant	rs587778384	0.0108	.	835(826:9)	B181114160711-Ge-CLN	0	298(298:0)	.	NHS	.	not_provided	no_assertion_provided	.	134482	.	.	.	.	.	Uncertain significance	.	.	0.0001	0	5.777e-05	0	.	.	.	0.259	T	0.007	B	18	2.78	Somatic mutation;;Autosomal dominant;;Autosomal dominant;Autosomal dominant;Autosomal dominant;Autosomal dominant	https://www.omim.org/entry/219080;https://www.omim.org/entry/174800;https://www.omim.org/entry/166350;https://www.omim.org/entry/617686;https://www.omim.org/entry/103580;https://www.omim.org/entry/603233;https://www.omim.org/entry/612462;https://www.omim.org/entry/612463	PM2	20:57429858
TB196B0095	CNV	MDM2	.	.	.	.	.	.	.	.	.	.	7.407	.	.	.	.	.	CN	.	.	.	.	.	.	.	.	.	.	.	.	.	.	.	.	.	.	.	.	.	.	.	.	.	.	.	.	.	.
TB196B0095	CNV	TERT	.	.	.	.	.	.	.	.	.	.	7.6922	.	.	.	.	.	CN	.	.	.	.	.	.	.	.	.	.	.	.	.	.	.	.	.	.	.	.	.	.	.	.	.	.	.	.	.	.
TB196B0095	Mutant	EGFR	EGFR:NM_005228.5:exon20	c.2369C>T(p.T790M)	7:55249071	7:55249071	C	T	het	missense_variant	rs121434569	0.5553	.	1239(551:688)	BA196B0093-B1B5AA1XKF1-A001L000K665	0	131(131:0)	.	HS3	.	drug_response	reviewed_by_expert_panel	.	16613	.	COSM6240	444	DM	.	Uncertain significance	.	.	.	.	2.843e-05	0	9.688e-05	0	.	0.003	D	1	D	34	5.92	Autosomal dominant; Somatic mutation;Autosomal recessive;Autosomal dominant; Somatic mutation;Autosomal dominant; Somatic mutation	https://www.omim.org/entry/211980;https://www.omim.org/entry/616069;https://www.omim.org/entry/211980;https://www.omim.org/entry/211980	PM1; PP2	7:55249071
TB196B0095	Mutant	PTEN	PTEN:NM_000314.8:intron3	c.209+1G>T	10:89685315	10:89685315	G	T	het	splice_donor_variant	rs876658153	0.5339	.	251(117:134)	BA196B0093-B1B5AA1XKF1-A001L000K665	0	79(79:0)	.	NHS	.	Pathogenic/Likely_pathogenic	criteria_provided;_multiple_submitters;_no_conflicts	.	229705	.	COSM5976	6	DM	?/.	Pathogenic	.	.	.	.	.	.	.	.	.	.	.	.	.	25.6	5.46	Autosomal dominant;;Autosomal dominant;Autosomal dominant;Autosomal dominant;	https://www.omim.org/entry/158350;https://www.omim.org/entry/613028;https://www.omim.org/entry/158350;https://www.omim.org/entry/605309;https://www.omim.org/entry/607174;https://www.omim.org/entry/176807	PVS1; PM2; PP3; PP5	10:89685315
TB196B0095	Mutant	EGFR	EGFR:NM_005228.5:exon19	c.2235_2249del(p.E746_A750del)	7:55242465	7:55242479	GGAATTAAGAGAAGC	-	het	inframe_deletion	rs121913421	0.4842	.	1010(521:489)	BA196B0093-B1B5AA1XKF1-A001L000K665	0	129(129:0)	.	HS3	.	drug_response	no_assertion_criteria_provided	.	163343	.	COSM6223	1209	.	.	Uncertain significance	.	.	.	.	.	.	.	.	.	.	.	.	.	.	.	Autosomal dominant; Somatic mutation;Autosomal recessive;Autosomal dominant; Somatic mutation;Autosomal dominant; Somatic mutation	https://www.omim.org/entry/211980;https://www.omim.org/entry/616069;https://www.omim.org/entry/211980;https://www.omim.org/entry/211980	PM2; PM4	7:55242465
TB196B0095	Mutant	MYCN	MYCN:NM_005378.6:exon3	c.1226C>T(p.P409L)	2:16086050	2:16086050	C	T	het	missense_variant	.	0.022	.	637(623:14)	BA196B0093-B1B5AA1XKF1-A001L000K665	0	112(112:0)	.	NHS	.	Uncertain_significance	criteria_provided;_single_submitter	.	523483	.	.	.	DM	.	Uncertain significance	.	.	.	.	.	.	.	.	.	0	D	0.996	D	33	5.14	Autosomal dominant	https://www.omim.org/entry/164280	PM1; PM2; PP3	2:16086050
TB199P0076	CNV	MYC	.	.	.	.	.	.	.	.	.	.	4.1142	.	.	.	.	.	CN	.	.	.	.	.	.	.	.	.	.	.	.	.	.	.	.	.	.	.	.	.	.	.	.	.	.	.	.	.	.
TB19AB0026	Mutant	TP53	TP53:NM_000546.5:exon8	c.830G>T(p.C277F)	17:7577108	17:7577108	C	A	het	missense_variant	rs763098116	0.3024	.	754(526:228)	BA19AB0024-B1B5AA6XKF1-A001L000K665	0	294(294:0)	.	NHS	.	Uncertain_significance	criteria_provided;_single_submitter	.	458567	3	COSM10749	76	.	.	Uncertain significance	.	.	.	.	4.063e-06	0	.	.	.	0	D	0.997	D	34	5.13	Autosomal dominant;Autosomal dominant;Autosomal dominant;;Autosomal dominant;Autosomal dominant; Somatic mutation;Autosomal dominant; Somatic mutation;;Autosomal dominant;;Somatic mutation;	https://www.omim.org/entry/202300;https://www.omim.org/entry/614740;https://www.omim.org/entry/618165;https://www.omim.org/entry/114480;https://www.omim.org/entry/260500;https://www.omim.org/entry/114500;https://www.omim.org/entry/137800;https://www.omim.org/entry/114550;https://www.omim.org/entry/151623;https://www.omim.org/entry/607107;https://www.omim.org/entry/259500;https://www.omim.org/entr…	PM1; PM2; PP3	17:7577108
TB19AB0026	Mutant	HDAC9	HDAC9:NM_001204144.3:exon12	c.1367C>T(p.T456M)	7:18688221	7:18688221	C	T	het	missense_variant	rs748442936	0.2148	.	1108(870:238)	BA19AB0024-B1B5AA6XKF1-A001L000K665	0	320(320:0)	.	NHS	.	.	.	.	.	.	.	.	.	.	Uncertain significance	.	.	4.757e-05	0	3.667e-05	0	.	.	.	0.159	T	0.999	D	27.4	5.48	.	.	PM2	7:18688221
TB19AB0026	Mutant	ABCB1	ABCB1:NM_000927.4:exon24	c.2894C>A(p.A965E)	7:87148675	7:87148675	G	T	het	missense_variant	.	0.2088	.	704(557:147)	BA19AB0024-B1B5AA6XKF1-A001L000K665	0	216(216:0)	.	NHS	.	.	.	.	.	.	.	.	.	.	Uncertain significance	.	.	.	.	.	.	.	.	.	0.766	T	0.297	B	11.67	4.86	;	https://www.omim.org/entry/120080;https://www.omim.org/entry/612244	PM1; PM2	7:87148675
TB19AB0026	Mutant	CYLD	CYLD:NM_001042355.2:exon11	c.1873A>T(p.N625Y)	16:50818295	16:50818295	A	T	het	missense_variant	.	0.0997	.	742(668:74)	BA19AB0024-B1B5AA6XKF1-A001L000K665	0	217(217:0)	.	NHS	.	.	.	.	.	.	.	.	.	.	Uncertain significance	.	.	.	.	.	.	.	.	.	0.022	D	0.671	P	26	4.45	Autosomal dominant;Autosomal dominant;Autosomal dominant	https://www.omim.org/entry/605041;https://www.omim.org/entry/132700;https://www.omim.org/entry/601606	PM1; PM2; BP1	16:50818295
TB19AB0026	Mutant	RAD54L	RAD54L:NM_003579.4:exon12	c.1375C>A(p.H459N)	1:46738474	1:46738474	C	A	het	missense_variant&splice_region_variant	.	0.0948	.	675(611:64)	BA19AB0024-B1B5AA6XKF1-A001L000K665	0	252(252:0)	.	NHS	.	.	.	.	.	.	.	.	.	.	Likely pathogenic	.	.	.	.	.	.	.	.	.	0	D	0.997	D	34	5.01	;Autosomal dominant; Somatic mutation;	https://www.omim.org/entry/114480;https://www.omim.org/entry/605027	PM1; PM2; PP2; PP3	1:46738474
TB19AB0026	Mutant	NFKBIA	NFKBIA:NM_020529.2:exon5	c.847_848del(p.S283*)	14:35871658	14:35871659	CT	-	het	frameshift_variant	.	0.0795	.	968(891:77)	BA19AB0024-B1B5AA6XKF1-A001L000K665	0	271(271:0)	.	NHS	.	.	.	.	.	.	.	.	.	.	Uncertain significance	.	.	.	.	.	.	.	.	.	.	.	.	.	.	.	Autosomal dominant	https://www.omim.org/entry/612132	PM2	14:35871658
TB19AB0026	Mutant	WT1	WT1:NM_000378.6:exon1	c.287G>A(p.G96D)	11:32456620	11:32456620	C	T	het	missense_variant	.	0.0138	.	362(357:5)	BA19AB0024-B1B5AA6XKF1-A001L000K665	0	480(479:0)	.	NHS	.	.	.	.	.	.	.	.	.	.	Uncertain significance	.	.	.	.	.	.	.	.	.	0.01	D	0.311	B	11.47	0.271	Autosomal dominant; Somatic mutation;Autosomal dominant; Somatic mutation;;;Autosomal dominant;Autosomal dominant; Somatic mutation	https://www.omim.org/entry/194080;https://www.omim.org/entry/136680;https://www.omim.org/entry/608978;https://www.omim.org/entry/156240;https://www.omim.org/entry/256370;https://www.omim.org/entry/194070	PM1; PM2; BP4	11:32456620
TB200D0071	CNV	MYC	.	.	.	.	.	.	.	.	.	.	5.179	.	.	.	.	.	CN	.	.	.	.	.	.	.	.	.	.	.	.	.	.	.	.	.	.	.	.	.	.	.	.	.	.	.	.	.	.
TB200D0071	Mutant	TP53	TP53:NM_000546.5:exon4	c.318C>G(p.S106R)	17:7579369	17:7579369	G	C	het	missense_variant	.	0.6279	.	1349(502:847)	BC200D0070-B1B8AADXNF1-A001L000K665KA03	0	388(388:0)	.	NHS	.	Uncertain_significance	criteria_provided;_single_submitter	.	492752	0.5	COSM45944	23	DM	.	Uncertain significance	.	.	.	.	.	.	.	.	.	0.101	T	0.408	B	12.67	2.77	Autosomal dominant;Autosomal dominant;Autosomal dominant;;Autosomal dominant;Autosomal dominant; Somatic mutation;Autosomal dominant; Somatic mutation;;Autosomal dominant;;Somatic mutation;	https://www.omim.org/entry/202300;https://www.omim.org/entry/614740;https://www.omim.org/entry/618165;https://www.omim.org/entry/114480;https://www.omim.org/entry/260500;https://www.omim.org/entry/114500;https://www.omim.org/entry/137800;https://www.omim.org/entry/114550;https://www.omim.org/entry/151623;https://www.omim.org/entry/607107;https://www.omim.org/entry/259500;https://www.omim.org/entr…	PM1; PM2; PP3	17:7579369
TB200D0071	Mutant	ASXL1	ASXL1:NM_015338.6:exon13	c.4381C>T(p.P1461S)	20:31024896	20:31024896	C	T	het	missense_variant	rs1214409436	0.5763	.	2556(1083:1473)	BC200D0070-B1B8AADXNF1-A001L000K665KA03	0	501(501:0)	.	CHIP	.	.	.	.	.	.	.	.	.	.	Uncertain significance	.	.	.	.	4.061e-06	0	.	.	.	0.062	T	0.123	B	18.62	3.25	Autosomal dominant;	https://www.omim.org/entry/605039;https://www.omim.org/entry/614286	PM2; BP1	20:31024896
TB200D0071	Mutant	BRAF	BRAF:NM_004333.6:exon15	c.1799T>A(p.V600E)	7:140453136	7:140453136	A	T	het	missense_variant	rs113488022	0.5065	.	383(189:194)	BC200D0070-B1B8AADXNF1-A001L000K665KA03	0	318(318:0)	.	HS2	.	Pathogenic;_drug_response;_other	criteria_provided;_multiple_submitters;_no_conflicts	.	13961	.	COSM476	29627	.	+?/.	Uncertain significance	.	.	1.886e-05	0	4.065e-06	0	.	.	.	0.001	D	0.943	D	32	5.65	;Autosomal dominant;;Autosomal dominant;;;Autosomal dominant	https://www.omim.org/entry/211980;https://www.omim.org/entry/115150;https://www.omim.org/entry/613707;https://www.omim.org/entry/613706	PM1; PM2; PP5	7:140453136
TB200D0071	Mutant	SETD2	SETD2:NM_014159.6:exon3	c.850_854delinsC(p.S284Lfs*16)	3:47165272	3:47165276	TGGGA	G	het	frameshift_variant	.	0.3308	.	783(524:259)	BC200D0070-B1B8AADXNF1-A001L000K665KA03	0	503(503:0)	.	NHS	.	.	.	.	.	.	.	.	.	.	Likely pathogenic	.	.	.	.	.	.	.	.	.	.	.	.	.	.	.	Autosomal dominant	https://www.omim.org/entry/616831	PVS1; PM2	3:47165272
TB200D0071	Mutant	SETD2	SETD2:NM_014159.6:exon3	c.1265C>A(p.S422*)	3:47164861	3:47164861	G	T	het	stop_gained	.	0.3225	.	710(481:229)	BC200D0070-B1B8AADXNF1-A001L000K665KA03	0	489(489:0)	.	NHS	.	.	.	.	.	.	.	.	.	.	Pathogenic	.	.	.	.	.	.	.	.	.	.	.	.	.	37	5	Autosomal dominant	https://www.omim.org/entry/616831	PVS1; PM2; PP3	3:47164861
TB20250086	Mutant	TP53	TP53:NM_000546.5:exon8	c.880G>T(p.E294*)	17:7577058	17:7577058	C	A	het	stop_gained	rs1057520607	0.2467	.	1354(1020:334)	BC20250085-B1B6AA7XKF1-A001L000K665	0	215(215:0)	.	NHS	.	Pathogenic	criteria_provided;_single_submitter	.	379471	2.5	COSM10856	110	DM	.	Pathogenic	.	.	.	.	.	.	.	.	.	.	.	.	.	35	4.29	Autosomal dominant;Autosomal dominant;Autosomal dominant;;Autosomal dominant;Autosomal dominant; Somatic mutation;Autosomal dominant; Somatic mutation;;Autosomal dominant;;Somatic mutation;	https://www.omim.org/entry/202300;https://www.omim.org/entry/614740;https://www.omim.org/entry/618165;https://www.omim.org/entry/114480;https://www.omim.org/entry/260500;https://www.omim.org/entry/114500;https://www.omim.org/entry/137800;https://www.omim.org/entry/114550;https://www.omim.org/entry/151623;https://www.omim.org/entry/607107;https://www.omim.org/entry/259500;https://www.omim.org/entr…	PVS1; PM2; PP3; PP5	17:7577058
TB20250086	Mutant	ERBB4	ERBB4:NM_001042599.1:exon13	c.1604C>G(p.S535C)	2:212543795	2:212543795	G	C	het	missense_variant	rs879084289	0.0575	.	921(868:53)	BC20250085-B1B6AA7XKF1-A001L000K665	0	216(216:0)	.	NHS	.	.	.	.	.	.	.	.	.	.	Uncertain significance	.	.	.	.	.	.	.	.	.	0.022	D	0.853	P	26.9	5.33	Autosomal dominant	https://www.omim.org/entry/615515	PM1; PM2; PP2	2:212543795
TB20250086	Mutant	LRP1B	LRP1B:NM_018557.3:exon29	c.4840_4913del(p.D1614Wfs*24)	2:141607697	2:141607770	74	-	het	frameshift_variant	.	0.0327	.	428(414:14)	BC20250085-B1B6AA7XKF1-A001L000K665	0	170(170:0)	.	NHS	.	.	.	.	.	.	.	.	.	.	Uncertain significance	.	.	.	.	.	.	.	.	.	.	.	.	.	.	.	.	.	PM2	2:141607697
TB20250086	Mutant	RET	RET:NM_020975.6:exon17	c.2849A>C(p.N950T)	10:43619166	10:43619166	A	C	het	missense_variant	.	0.0318	.	1917(1856:61)	BC20250085-B1B6AA7XKF1-A001L000K665	0	167(167:0)	.	NHS	.	.	.	.	.	.	.	.	.	.	Uncertain significance	.	.	.	.	.	.	.	.	.	0.214	T	0.997	D	14.55	4.16	Autosomal dominant;Autosomal dominant;Autosomal dominant;Autosomal dominant;Autosomal dominant;Autosomal dominant;Autosomal dominant	https://www.omim.org/entry/209880;https://www.omim.org/entry/142623;https://www.omim.org/entry/142623;https://www.omim.org/entry/155240;https://www.omim.org/entry/171400;https://www.omim.org/entry/162300;https://www.omim.org/entry/171300	PM1; PM2; PP3	10:43619166
TB20340038	Mutant	KRAS	KRAS:NM_033360.4:exon2	c.35G>A(p.G12D)	12:25398284	12:25398284	C	T	het	missense_variant	rs121913529	0.2733	.	988(718:270)	BA202S0043-B1B5AA9XKF1-A001L000K665	0	226(226:0)	.	HS2	.	Pathogenic	criteria_provided;_multiple_submitters;_no_conflicts	.	12582	.	COSM521	16130	R	?/.	Likely pathogenic	.	.	2.283e-05	0	4.094e-06	0	.	.	.	0.024	D	0.361	B	25.3	5.68	;;;;;Autosomal dominant; Somatic mutation;;Autosomal dominant;;Autosomal dominant;	https://www.omim.org/entry/108010;https://www.omim.org/entry/109800;https://www.omim.org/entry/114480;https://www.omim.org/entry/615278;https://www.omim.org/entry/137215;https://www.omim.org/entry/601626;https://www.omim.org/entry/211980;https://www.omim.org/entry/609942;https://www.omim.org/entry/260350;https://www.omim.org/entry/614470;https://www.omim.org/entry/163200	PM1; PM2; PP3; PP5	12:25398284
TB20340038	Mutant	TP53	TP53:NM_000546.5:exon8	c.856G>A(p.E286K)	17:7577082	17:7577082	C	T	het	missense_variant	rs786201059	0.2301	.	565(435:130)	BA202S0043-B1B5AA9XKF1-A001L000K665	0	294(294:0)	.	HS1	.	Pathogenic	criteria_provided;_multiple_submitters;_no_conflicts	.	183752	3.5	COSM10726	184	DM	.	Likely pathogenic	.	.	.	.	.	.	.	.	.	0.005	D	0.99	D	33	4.99	Autosomal dominant;Autosomal dominant;Autosomal dominant;;Autosomal dominant;Autosomal dominant; Somatic mutation;Autosomal dominant; Somatic mutation;;Autosomal dominant;;Somatic mutation;	https://www.omim.org/entry/202300;https://www.omim.org/entry/614740;https://www.omim.org/entry/618165;https://www.omim.org/entry/114480;https://www.omim.org/entry/260500;https://www.omim.org/entry/114500;https://www.omim.org/entry/137800;https://www.omim.org/entry/114550;https://www.omim.org/entry/151623;https://www.omim.org/entry/607107;https://www.omim.org/entry/259500;https://www.omim.org/entr…	PM1; PM2; PP3; PP5	17:7577082
TB20340038	Mutant	SMAD4	SMAD4:NM_005359.6:exon2	c.211_217del(p.C71Pfs*21)	18:48573626	18:48573632	ATGTGTT	-	het	frameshift_variant	.	0.2154	.	752(590:162)	BA202S0043-B1B5AA9XKF1-A001L000K665	0	200(200:0)	.	NHS	.	.	.	.	.	.	.	.	.	.	Likely pathogenic	.	.	.	.	.	.	.	.	.	.	.	.	.	.	.	Autosomal dominant;Autosomal dominant;;Autosomal dominant	https://www.omim.org/entry/175050;https://www.omim.org/entry/139210;https://www.omim.org/entry/260350;https://www.omim.org/entry/174900	PVS1; PM2	18:48573627
TB20340038	Mutant	BLM	BLM:NM_000057.4:exon15	c.2848G>T(p.G950*)	15:91333903	15:91333903	G	T	het	stop_gained	rs1215334301	0.084	.	476(436:40)	BA202S0043-B1B5AA9XKF1-A001L000K665	0	185(185:0)	.	NHS	.	.	.	.	.	.	.	.	.	.	Pathogenic	.	.	.	.	4.061e-06	0	.	.	.	.	.	.	.	44	5.6	Autosomal recessive	https://www.omim.org/entry/210900	PVS1; PM2; PP3	15:91333903
TB20340038	Mutant	EP300	EP300:NM_001429.4:exon25	c.4093G>T(p.E1365*)	22:41564792	22:41564792	G	T	het	stop_gained	.	0.0755	.	728(673:55)	BA202S0043-B1B5AA9XKF1-A001L000K665	0	227(227:0)	.	NHS	.	.	.	.	.	.	.	.	.	.	Pathogenic	.	.	.	.	.	.	.	.	.	.	.	.	.	47	5.95	;;Autosomal dominant	https://www.omim.org/entry/114500;https://www.omim.org/entry/618333;https://www.omim.org/entry/613684	PVS1; PM2; PP3	22:41564792
TB20340038	Mutant	AMER1	AMER1:NM_152424.4:exon2	c.103G>A(p.E35K)	X:63413064	X:63413064	C	T	het	missense_variant	.	0.0699	.	715(665:50)	BA202S0043-B1B5AA9XKF1-A001L000K665	0	278(278:0)	.	NHS	.	.	.	.	.	.	COSM457840	1	.	.	Uncertain significance	.	.	.	.	.	.	.	.	.	0.102	T	0.165	B	12.38	3.72	X-linked dominant	https://www.omim.org/entry/300373	PM2; BP1	X:63413064
TB20340038	Mutant	PDK1	PDK1:NM_002610.5:exon1	c.22C>T(p.R8C)	2:173420900	2:173420900	C	T	het	missense_variant	rs1296755062	0.0619	.	388(364:24)	BA202S0043-B1B5AA9XKF1-A001L000K665	0	180(180:0)	.	NHS	.	.	.	.	.	.	.	.	.	.	Uncertain significance	.	.	.	.	2.852e-05	0	.	.	.	0.002	D	0.183	B	22.4	-1.92	.	.	PM2; BP4	2:173420900
TB20340038	Mutant	AMER1	AMER1:NM_152424.4:exon2	c.1600G>A(p.E534K)	X:63411567	X:63411567	C	T	het	missense_variant	.	0.0152	.	922(908:14)	BA202S0043-B1B5AA9XKF1-A001L000K665	0	300(300:0)	.	NHS	.	.	.	.	.	.	.	.	.	.	Uncertain significance	.	.	.	.	.	.	.	.	.	0.072	T	0.073	B	10.9	4.11	X-linked dominant	https://www.omim.org/entry/300373	PM2; BP1	X:63411567
TB20340038	Mutant	CBL	CBL:NM_005188.4:exon8	c.1100A>C(p.Q367P)	11:119148880	11:119148880	A	C	het	missense_variant	rs267606704	0.0121	.	494(488:6)	BA202S0043-B1B5AA9XKF1-A001L000K665	0	162(161:0)	.	NHS	.	Pathogenic/Likely_pathogenic	criteria_provided;_multiple_submitters;_no_conflicts	.	13807	.	COSM4385831	4	DM	.	Uncertain significance	.	.	.	.	.	.	.	.	.	0.001	D	0.997	D	22.9	4.51	Autosomal dominant; Somatic mutation;Autosomal dominant	https://www.omim.org/entry/607785;https://www.omim.org/entry/613563	PM2; PP3; PP5	11:119148880
TB206C0038	no_mutations
TB209G0249	CNV	MCL1	.	.	.	.	.	.	.	.	.	.	4.3972	.	.	.	.	.	CN	.	.	.	.	.	.	.	.	.	.	.	.	.	.	.	.	.	.	.	.	.	.	.	.	.	.	.	.	.	.
TB209G0249	CNV	PIK3CA	.	.	.	.	.	.	.	.	.	.	4.9958	.	.	.	.	.	CN	.	.	.	.	.	.	.	.	.	.	.	.	.	.	.	.	.	.	.	.	.	.	.	.	.	.	.	.	.	.
TB209G0249	CNV	SOX2	.	.	.	.	.	.	.	.	.	.	11.1804	.	.	.	.	.	CN	.	.	.	.	.	.	.	.	.	.	.	.	.	.	.	.	.	.	.	.	.	.	.	.	.	.	.	.	.	.
TB209G0249	CNV	TERC	.	.	.	.	.	.	.	.	.	.	6.4738	.	.	.	.	.	CN	.	.	.	.	.	.	.	.	.	.	.	.	.	.	.	.	.	.	.	.	.	.	.	.	.	.	.	.	.	.
TB209G0249	Mutant	HGF	HGF:NM_000601.6:exon8	c.943G>T(p.G315C)	7:81359018	7:81359018	C	A	het	missense_variant	rs1425878341	0.5851	.	764(317:447)	BC209G0248-B1B8AA9XNF1-A001L000K665KA03	0	249(249:0)	.	NHS	.	.	.	.	.	.	.	.	.	.	Likely pathogenic	.	.	.	.	.	.	.	.	.	0	D	1	D	34	5.46	Autosomal recessive	https://www.omim.org/entry/608265	PM1; PM2; PP2; PP3	7:81359018
TB209G0249	Mutant	BRAF	BRAF:NM_004333.6:exon8	c.1061G>A(p.R354Q)	7:140494187	7:140494187	C	T	het	missense_variant	rs1158980679	0.321	.	1327(901:426)	BC209G0248-B1B8AA9XNF1-A001L000K665KA03	0	354(354:0)	.	NHS	.	.	.	.	.	.	COSM2861443	8	.	.	Uncertain significance	.	.	.	.	4.061e-06	0	.	.	.	0.294	T	0.454	P	23.7	5.85	;Autosomal dominant;;Autosomal dominant;;;Autosomal dominant	https://www.omim.org/entry/211980;https://www.omim.org/entry/115150;https://www.omim.org/entry/613707;https://www.omim.org/entry/613706	PM2	7:140494187
TB209G0249	Mutant	NFE2L2	NFE2L2:NM_006164.5:exon2	c.57_83del(p.I20_I28del)	2:178098962	2:178098988	ATATCTTGCCTCCAAAGTATGTCAATC	-	het	inframe_deletion	.	0.1948	.	575(463:112)	BC209G0248-B1B8AA9XNF1-A001L000K665KA03	0	254(254:0)	.	NHS	.	.	.	.	.	.	.	.	.	.	Uncertain significance	.	.	.	.	.	.	.	.	.	.	.	.	.	.	.	Autosomal dominant	https://www.omim.org/entry/617744	PM2; PM4	2:178098962
TB21430214	Mutant	TP53	TP53:NM_000546.5:exon4	c.298C>T(p.Q100*)	17:7579389	17:7579389	G	A	het	stop_gained	.	0.64	.	500(180:320)	BC20710044-B1B6AA8XNF1-A001L000K665Y209	0	245(245:0)	.	NHS	.	Pathogenic	no_assertion_criteria_provided	.	634707	class5	PVS1;PM2;PP5	2	COSM44032	54	DM	.	Pathogenic	.	.	.	.	.	.	.	.	.	.	.	.	.	35	3.76	Autosomal dominant;Autosomal dominant;Autosomal dominant;;Autosomal dominant;Autosomal dominant; Somatic mutation;Autosomal dominant; Somatic mutation;;Autosomal dominant;;Somatic mutation;	https://www.omim.org/entry/202300;https://www.omim.org/entry/614740;https://www.omim.org/entry/618165;https://www.omim.org/entry/114480;https://www.omim.org/entry/260500;https://www.omim.org/entry/114500;https://www.omim.org/entry/137800;https://www.omim.org/entry/114550;https://www.omim.org/entry/151623;https://www.omim.org/entry/607107;https://www.omim.org/entry/259500;https://www.omim.org/entr…
TB21430214	Mutant	EGFR	EGFR:NM_005228.5:exon19	c.2236_2250del(p.E746_A750del)	7:55242466	7:55242480	GAATTAAGAGAAGCA	-	het	inframe_deletion	rs727504233	0.2136	.	543(427:116)	BC20710044-B1B6AA8XNF1-A001L000K665Y209	0	235(235:0)	.	HS3	.	Pathogenic	criteria_provided;_single_submitter	.	177620	class3	PM2;PP5	.	COSM6225	579	.	.	Uncertain significance	.	.	.	.	.	.	.	.	.	.	.	.	.	.	.	Autosomal dominant; Somatic mutation;Autosomal recessive;Autosomal dominant; Somatic mutation;Autosomal dominant; Somatic mutation	https://www.omim.org/entry/211980;https://www.omim.org/entry/616069;https://www.omim.org/entry/211980;https://www.omim.org/entry/211980
TB21430214	Mutant	EPHA3	EPHA3:NM_005233.6:exon3	c.695A>C(p.N232T)	3:89259551	3:89259551	A	C	het	missense_variant	.	0.1736	.	363(300:63)	BC20710044-B1B6AA8XNF1-A001L000K665Y209	0	311(311:0)	.	NHS	.	.	.	.	.	class3	PM2;PP3	.	.	.	.	.	Uncertain significance	.	.	.	.	.	.	.	.	.	0.283	T	0.968	D	23.1	5.93	.	.
TB21430214	Mutant	TET2	TET2:NM_001127208.2:exon11	c.5844dup(p.V1949Sfs*7)	4:106197505	4:106197505	-	A	het	frameshift_variant	.	0.1523	.	394(334:60)	BC20710044-B1B6AA8XNF1-A001L000K665Y209	0	325(325:0)	.	CHIP	.	.	.	.	.	class3	PM2	.	.	.	.	.	Uncertain significance	.	.	.	.	.	.	.	.	.	.	.	.	.	.	.	.	https://www.omim.org/entry/614286
TB21430214	Mutant	EPHA5	EPHA5:NM_004439.8:exon5	c.1376C>A(p.S459Y)	4:66356121	4:66356121	G	T	het	missense_variant	.	0.1374	.	313(270:43)	BC20710044-B1B6AA8XNF1-A001L000K665Y209	0	212(212:0)	.	NHS	.	.	.	.	.	class3	PM2;PP3	.	.	.	.	.	Uncertain significance	.	.	.	.	.	.	.	.	.	0.002	D	0.379	B	23.5	6.08	.	.
TB21430214	Mutant	TAP1	TAP1:NM_000593.5:exon1	c.166G>A(p.G56S)	6:32821428	6:32821428	C	T	het	missense_variant	rs1379690304	0.0326	.	1043(1009:34)	BC20710044-B1B6AA8XNF1-A001L000K665Y209	0	429(429:0)	.	NHS	.	.	.	.	.	class3	PM2;BP4	.	.	.	.	.	Uncertain significance	.	.	.	.	4.47287e-06	0	.	.	.	0.035	D	0.001	B	7.345	-6.3	Autosomal recessive	https://www.omim.org/entry/604571
TB21430214	CNV	KRAS	.	.	.	.	.	.	.	.	.	.	55.6496	.	.	.	.	.	CN	.	.	.	.	.	.	.	.	.	.	.	.	.	.	.	.	.	.	.	.	.	.	.	.	.	.	.	.	.	.
TB21640124	CNV	DDR2	.	.	.	.	.	.	.	.	.	.	4.8966	.	.	.	.	.	CN	.	.	.	.	.	.	.	.	.	.	.	.	.	.	.	.	.	.	.	.	.	.	.	.	.	.	.	.	.	.
TB21640124	Mutant	STK11	STK11:NM_000455.5:exon1	c.109C>T(p.Q37*)	19:1207021	19:1207021	C	T	het	stop_gained	rs121913324	0.7248	.	825(227:598)	BC21640123-B1B8AA4XNF1-L000K665KAT4	0	332(332:0)	.	NHS	.	Pathogenic	criteria_provided;_multiple_submitters;_no_conflicts	.	376334	.	COSM12925	19	DM	.	Uncertain significance	.	.	.	.	.	.	.	.	.	.	.	.	.	37	3.9	;;Autosomal dominant;	https://www.omim.org/entry/260350;https://www.omim.org/entry/175200;https://www.omim.org/entry/273300	PM2; PP3; PP5	19:1207021
TB21640124	Mutant	TP53	TP53:NM_000546.5:exon7	c.740A>T(p.N247I)	17:7577541	17:7577541	T	A	het	missense_variant	rs786201762	0.7047	.	613(181:432)	BC21640123-B1B8AA4XNF1-L000K665KAT4	0	249(249:0)	.	NHS	.	Uncertain_significance	criteria_provided;_multiple_submitters;_no_conflicts	.	184882	1.5	COSM43995	16	.	.	Uncertain significance	.	.	.	.	.	.	.	.	.	0	D	1	D	31	4.62	Autosomal dominant;Autosomal dominant;Autosomal dominant;;Autosomal dominant;Autosomal dominant; Somatic mutation;Autosomal dominant; Somatic mutation;;Autosomal dominant;;Somatic mutation;	https://www.omim.org/entry/202300;https://www.omim.org/entry/614740;https://www.omim.org/entry/618165;https://www.omim.org/entry/114480;https://www.omim.org/entry/260500;https://www.omim.org/entry/114500;https://www.omim.org/entry/137800;https://www.omim.org/entry/114550;https://www.omim.org/entry/151623;https://www.omim.org/entry/607107;https://www.omim.org/entry/259500;https://www.omim.org/entr…	PM1; PM2; PP3	17:7577541
TB21640124	Mutant	SMARCA4	SMARCA4:NM_003072.4:exon8	c.1369G>T(p.E457*)	19:11101949	19:11101949	G	T	het	stop_gained	.	0.6507	.	687(240:447)	BC21640123-B1B8AA4XNF1-L000K665KAT4	0	345(345:0)	.	NHS	.	.	.	.	.	.	.	.	.	.	Pathogenic	.	.	.	.	.	.	.	.	.	.	.	.	.	44	4.86	Autosomal dominant;Autosomal dominant	https://www.omim.org/entry/614609;https://www.omim.org/entry/613325	PVS1; PM2; PP3	19:11101949
TB21640124	Mutant	IGF2	IGF2:NM_000612.6:exon2	c.115G>A(p.D39N)	11:2156639	11:2156639	C	T	het	missense_variant	.	0.6458	.	686(243:443)	BC21640123-B1B8AA4XNF1-L000K665KAT4	0	295(295:0)	.	NHS	.	.	.	.	.	.	.	.	.	.	Uncertain significance	.	.	.	.	.	.	.	.	.	0.001	D	1	D	33	3.24	Autosomal dominant	https://www.omim.org/entry/616489	PM1; PM2; PP3	11:2156639
TB21640124	Mutant	MLH1	MLH1:NM_000249.3:exon9	c.695G>C(p.G232A)	3:37055940	3:37055940	G	C	het	missense_variant	.	0.6412	.	340(122:218)	BC21640123-B1B8AA4XNF1-L000K665KAT4	0	160(160:0)	.	NHS	.	.	.	.	.	.	.	.	.	.	Uncertain significance	.	.	.	.	.	.	.	.	.	0.419	T	0.014	B	4.951	1.55	;Autosomal recessive;Autosomal dominant	https://www.omim.org/entry/609310;https://www.omim.org/entry/276300;https://www.omim.org/entry/158320	PM1; PM2; PM5; BP1; BP4	3:37055940
TB21640124	Mutant	BRD4	BRD4:NM_058243.2:exon14	c.2847G>T(p.K949N)	19:15354033	19:15354033	C	A	het	missense_variant	.	0.6106	.	547(213:334)	BC21640123-B1B8AA4XNF1-L000K665KAT4	0	160(160:0)	.	NHS	.	.	.	.	.	.	.	.	.	.	Uncertain significance	.	.	.	.	.	.	.	.	.	0.007	D	0.01	B	23.3	4.36	.	.	PM2; PP2	19:15354033
TB21640124	Mutant	MLLT3	MLLT3:NM_004529.4:exon5	c.431G>T(p.R144M)	9:20414413	9:20414413	C	A	het	missense_variant	.	0.4893	.	605(309:296)	BC21640123-B1B8AA4XNF1-L000K665KAT4	0	275(275:0)	.	NHS	.	.	.	.	.	.	.	.	.	.	Uncertain significance	.	.	.	.	.	.	.	.	.	1	T	0.536	P	19.8	5.05	.	.	PM2	9:20414413
TB21640124	Mutant	CDKN2A	CDKN2A:NM_000077.4:exon2	c.278C>A(p.T93K)	9:21971080	9:21971080	G	T	het	missense_variant	.	0.4708	.	701(371:330)	BC21640123-B1B8AA4XNF1-L000K665KAT4	0	414(414:0)	.	NHS	.	.	.	.	.	.	COSM4604971	6	.	.	Likely pathogenic	.	.	.	.	.	.	.	.	.	0.007	D	0.916	D	34	5.93	Autosomal dominant;Autosomal dominant;;Autosomal dominant	https://www.omim.org/entry/155755;https://www.omim.org/entry/155601;https://www.omim.org/entry/606719	PM1; PM2; PM5	9:21971080
TB21640124	Mutant	KDR	KDR:NM_002253.3:exon13	c.1795C>G(p.P599A)	4:55971002	4:55971002	G	C	het	missense_variant	.	0.4493	.	1282(706:576)	BC21640123-B1B8AA4XNF1-L000K665KAT4	0	313(313:0)	.	NHS	.	.	.	.	.	.	.	.	.	.	Uncertain significance	.	.	.	.	.	.	.	.	.	0.541	T	0.642	P	2.287	5.86	;Autosomal dominant	https://www.omim.org/entry/602089;https://www.omim.org/entry/602089	PM1; PM2	4:55971002
TB21640124	Mutant	PHOX2B	PHOX2B:NM_003924.4:exon1	c.167G>T(p.G56V)	4:41750461	4:41750461	C	A	het	missense_variant	.	0.425	.	1273(732:541)	BC21640123-B1B8AA4XNF1-L000K665KAT4	0	321(321:0)	.	NHS	.	Uncertain_significance	criteria_provided;_single_submitter	.	862273	.	.	.	.	.	Uncertain significance	.	.	.	.	.	.	.	.	.	0.06	T	0.074	B	23.2	4.65	Autosomal dominant;;	https://www.omim.org/entry/209880;https://www.omim.org/entry/613013;https://www.omim.org/entry/613013	PM2	4:41750461
TB21640124	Mutant	AR	AR:NM_000044.6:exon4	c.2126G>T(p.G709V)	X:66931484	X:66931484	G	T	het	missense_variant	.	0.3752	.	661(413:248)	BC21640123-B1B8AA4XNF1-L000K665KAT4	0	144(144:0)	.	NHS	.	.	.	.	.	.	.	.	DM	+/.	Uncertain significance	.	.	.	.	.	.	.	.	.	0.006	D	1	D	27.6	5.18	X-linked recessive;X-linked recessive;X-linked recessive;Autosomal dominant; Somatic mutation;X-linked recessive	https://www.omim.org/entry/300068;https://www.omim.org/entry/312300;https://www.omim.org/entry/300633;https://www.omim.org/entry/176807;https://www.omim.org/entry/313200	PM1; PM2; PP3	X:66931484
TB21640124	Mutant	INPP4B	INPP4B:NM_003866.3:exon26	c.2574C>G(p.C858W)	4:143003252	4:143003252	G	C	het	missense_variant	.	0.3736	.	1092(684:408)	BC21640123-B1B8AA4XNF1-L000K665KAT4	0	281(281:0)	.	NHS	.	.	.	.	.	.	.	.	.	.	Likely pathogenic	.	.	.	.	.	.	.	.	.	0	D	0.999	D	27.1	4.36	.	.	PVS1; PM2	4:143003252
TB21640124	Mutant	RUNX1T1	RUNX1T1:NM_004349.4:exon8	c.1192G>T(p.A398S)	8:92998358	8:92998358	C	A	het	missense_variant	.	0.3406	.	737(486:251)	BC21640123-B1B8AA4XNF1-L000K665KAT4	0	253(253:0)	.	NHS	.	.	.	.	.	.	.	.	.	.	Uncertain significance	.	.	.	.	.	.	.	.	.	0.754	T	0.03	B	9.377	3.82	.	.	PM1; PM2; BP1	8:92998358
TB21640124	Mutant	ARID1B	ARID1B:NM_017519.2:exon17	c.4695G>A(p.M1565I)	6:157522462	6:157522462	G	A	het	missense_variant	.	0.3296	.	1775(1190:585)	BC21640123-B1B8AA4XNF1-L000K665KAT4	0	528(528:0)	.	NHS	.	.	.	.	.	.	COSM8638058	1	.	.	Uncertain significance	.	.	.	.	.	.	.	.	.	0.087	T	0.004	B	19.54	4.94	Autosomal dominant	https://www.omim.org/entry/135900	PM2; BP1	6:157522462
TB21640124	Mutant	MET	MET:NM_000245.4:exon2	c.788C>T(p.T263M)	7:116339926	7:116339926	C	T	het	missense_variant	rs764052874	0.3242	.	1246(842:404)	BC21640123-B1B8AA4XNF1-L000K665KAT4	0	375(375:0)	.	NHS	.	Uncertain_significance	criteria_provided;_multiple_submitters;_no_conflicts	.	485747	.	COSM1084383	3	.	.	Uncertain significance	.	.	1.895e-05	0	1.221e-05	0	3.231e-05	0.0006	.	0.001	D	1	D	28.6	6.07	Autosomal recessive;;Autosomal dominant;	https://www.omim.org/entry/616705;https://www.omim.org/entry/114550;https://www.omim.org/entry/607278;https://www.omim.org/entry/605074	PM1	7:116339926
TB21640124	Mutant	HGF	HGF:NM_000601.6:exon4	c.475G>A(p.E159K)	7:81386512	7:81386512	C	T	het	missense_variant	.	0.3115	.	459(316:143)	BC21640123-B1B8AA4XNF1-L000K665KAT4	0	162(162:0)	.	NHS	.	.	.	.	.	.	COSM3030186	4	.	.	Uncertain significance	.	.	.	.	.	.	.	.	.	0.092	T	0.998	D	34	4.16	Autosomal recessive	https://www.omim.org/entry/608265	PM1; PM2; PP2	7:81386512
TB21640124	Mutant	RAD50	RAD50:NM_005732.4:exon15	c.2524G>C(p.V842L)	5:131939738	5:131939738	G	C	het	missense_variant&splice_region_variant	.	0.2903	.	682(484:198)	BC21640123-B1B8AA4XNF1-L000K665KAT4	0	268(268:0)	.	NHS	.	.	.	.	.	.	.	.	.	.	Uncertain significance	.	.	.	.	.	.	.	.	.	.	.	0.005	B	20.4	5.55	.	https://www.omim.org/entry/613078	PM2; PP3; BP1	5:131939738
TB21640124	Mutant	IL7R	IL7R:NM_002185.5:exon2	c.132C>A(p.S44R)	5:35861003	5:35861003	C	A	het	missense_variant	rs11567704	0.2878	.	688(490:198)	BC21640123-B1B8AA4XNF1-L000K665KAT4	0	257(257:0)	.	NHS	.	.	.	.	.	.	.	.	DM	+?/.	Uncertain significance	.	.	.	.	4.066e-06	0	.	.	.	0.003	D	0.952	D	25.6	-0.453	Autosomal recessive	https://www.omim.org/entry/608971	PM2; BP4	5:35861003
TB21640124	Mutant	LRP1B	LRP1B:NM_018557.3:exon84	c.12940G>A(p.E4314K)	2:141055404	2:141055404	C	T	het	missense_variant	.	0.2797	.	1037(747:290)	BC21640123-B1B8AA4XNF1-L000K665KAT4	0	318(318:0)	.	NHS	.	.	.	.	.	.	.	.	.	.	Uncertain significance	.	.	.	.	.	.	.	.	.	0.206	T	0.022	B	14.24	5.19	.	.	PM2	2:141055404
TB21640124	Mutant	FLT4	FLT4:NM_001354989.2:exon23	c.3143G>T(p.S1048I)	5:180043443	5:180043443	C	A	het	missense_variant	.	0.2654	.	795(584:211)	BC21640123-B1B8AA4XNF1-L000K665KAT4	0	281(281:0)	.	NHS	.	.	.	.	.	.	.	.	.	.	Uncertain significance	.	.	.	.	.	.	.	.	.	0.002	D	0.808	P	28.9	2.85	;Autosomal dominant	https://www.omim.org/entry/602089;https://www.omim.org/entry/153100	PM1; PM2; PP3	5:180043443
TB21640124	Mutant	ERCC3	ERCC3:NM_000122.2:exon5	c.586G>A(p.E196K)	2:128047336	2:128047336	C	T	het	missense_variant	.	0.2626	.	1074(792:282)	BC21640123-B1B8AA4XNF1-L000K665KAT4	0	294(294:0)	.	NHS	.	.	.	.	.	.	COSM6976586	1	.	.	Uncertain significance	.	.	.	.	.	.	.	.	.	0.742	T	0.004	B	18.45	4.87	Autosomal recessive;Autosomal recessive	https://www.omim.org/entry/616390;https://www.omim.org/entry/610651	PM2	2:128047336
TB21640124	Mutant	FLT1	FLT1:NM_002019.4:exon23	c.3074C>G(p.A1025G)	13:28895700	13:28895700	G	C	het	missense_variant	.	0.261	.	862(637:225)	BC21640123-B1B8AA4XNF1-L000K665KAT4	0	225(225:0)	.	NHS	.	.	.	.	.	.	.	.	.	.	Uncertain significance	.	.	.	.	.	.	.	.	.	0	D	1	D	34	5.84	.	.	PM1; PM2; PP3	13:28895700
TB21640124	Mutant	LRP1B	LRP1B:NM_018557.3:exon22	c.3484del(p.D1162Ifs*17)	2:141665482	2:141665482	C	-	het	frameshift_variant	.	0.2474	.	679(511:168)	BC21640123-B1B8AA4XNF1-L000K665KAT4	0	285(285:0)	.	NHS	.	.	.	.	.	.	.	.	.	.	Uncertain significance	.	.	.	.	.	.	.	.	.	.	.	.	.	.	.	.	.	PM2	2:141665482
TB21640124	Mutant	ATM	ATM:NM_000051.3:exon30	c.4519A>T(p.T1507S)	11:108163428	11:108163428	A	T	het	missense_variant	.	0.2335	.	1336(1024:312)	BC21640123-B1B8AA4XNF1-L000K665KAT4	0	303(303:0)	.	NHS	.	.	.	.	.	.	.	.	.	.	Uncertain significance	.	.	.	.	.	.	.	.	.	0.34	T	0.034	B	13.01	3.88	Autosomal recessive;Autosomal dominant; Somatic mutation;;;	https://www.omim.org/entry/208900;https://www.omim.org/entry/114480	PM1; PM2; BP1	11:108163428
TB21640124	Mutant	KMT2B	KMT2B:NM_014727.2:exon28	c.5846C>A(p.T1949K)	19:36223296	19:36223296	C	A	het	missense_variant	.	0.1946	.	1860(1498:362)	BC21640123-B1B8AA4XNF1-L000K665KAT4	0.0066	301(299:2)	.	NHS	.	.	.	.	.	.	COSM4412883	1	.	.	Uncertain significance	.	.	.	.	.	.	.	.	.	0.077	T	0.004	B	8.556	0.692	Autosomal dominant	https://www.omim.org/entry/617284	PM2; BP4	19:36223296
TB21640124	Mutant	RPTOR	RPTOR:NM_020761.3:exon16	c.1732G>A(p.A578T)	17:78857662	17:78857662	G	A	het	missense_variant	.	0.0702	.	655(609:46)	BC21640123-B1B8AA4XNF1-L000K665KAT4	0	277(277:0)	.	NHS	.	.	.	.	.	.	.	.	.	.	Uncertain significance	.	.	.	.	.	.	.	.	.	0.154	T	0.554	P	24.9	4.68	.	.	PM1; PM2	17:78857662
TB21640124	Mutant	BUB1B	BUB1B:NM_001211.5:exon21	c.2698del(p.C900Vfs*8)	15:40509715	15:40509715	T	-	het	frameshift_variant	.	0.0237	.	761(743:18)	BC21640123-B1B8AA4XNF1-L000K665KAT4	0	260(260:0)	.	NHS	.	.	.	.	.	.	.	.	.	.	Uncertain significance	.	.	.	.	.	.	.	.	.	.	.	.	.	.	.	;Autosomal recessive;Autosomal dominant	https://www.omim.org/entry/114500;https://www.omim.org/entry/257300;https://www.omim.org/entry/176430	PM2	15:40509716
TB21640124	Mutant	RUNX1T1	RUNX1T1:NM_004349.4:exon11	c.1729C>G(p.R577G)	8:92972475	8:92972475	G	C	het	missense_variant	.	0.0187	.	1071(1051:20)	BC21640123-B1B8AA4XNF1-L000K665KAT4	0	333(333:0)	.	NHS	.	.	.	.	.	.	.	.	.	.	Uncertain significance	.	.	.	.	.	.	.	.	.	0	D	0.931	D	24.6	5.73	.	.	PM2; BP1	8:92972475
TB21AG0260	Mutant	TP53	TP53:NM_000546.5:exon4	c.332T>C(p.L111P)	17:7579355	17:7579355	A	G	het	missense_variant	rs1057519997	0.5467	.	653(296:357)	BA190Q0054-B1B5AA7XKF1-A001L000K665	0	342(342:0)	.	NHS	.	Conflicting_interpretations_of_pathogenicity	criteria_provided;_conflicting_interpretations	.	376630	class3	PM2;PP3;PP5	1.5	COSM44045	18	.	.	Uncertain significance	.	.	.	.	.	.	.	.	.	0	D	1	D	27.9	4.75	Autosomal dominant;Autosomal dominant;Autosomal dominant;;Autosomal dominant;Autosomal dominant; Somatic mutation;Autosomal dominant; Somatic mutation;;Autosomal dominant;;Somatic mutation;	https://www.omim.org/entry/202300;https://www.omim.org/entry/614740;https://www.omim.org/entry/618165;https://www.omim.org/entry/114480;https://www.omim.org/entry/260500;https://www.omim.org/entry/114500;https://www.omim.org/entry/137800;https://www.omim.org/entry/114550;https://www.omim.org/entry/151623;https://www.omim.org/entry/607107;https://www.omim.org/entry/259500;https://www.omim.org/entr…
TB21AG0260	Mutant	RB1	RB1:NM_000321.2:intron13	c.1333-1G>T	13:48953729	13:48953729	G	T	het	splice_acceptor_variant	.	0.3741	.	727(455:272)	BA190Q0054-B1B5AA7XKF1-A001L000K665	0	107(107:0)	.	NHS	.	.	.	.	.	class3	PVS1_Moderate;PM2;PP5	.	.	.	.	.	Pathogenic	.	.	.	.	.	.	.	.	.	.	.	.	.	26.4	5.74	;;Autosomal dominant; Somatic mutation;Autosomal dominant; Somatic mutation;	https://www.omim.org/entry/109800;https://www.omim.org/entry/259500;https://www.omim.org/entry/180200;https://www.omim.org/entry/180200;https://www.omim.org/entry/182280
TB21AG0260	Mutant	NTRK2	NTRK2:NM_001007097.3:exon13	c.1222G>A(p.G408R)	9:87359914	9:87359914	G	A	het	missense_variant	rs748744999	0.3515	.	1286(834:452)	BA190Q0054-B1B5AA7XKF1-A001L000K665	0	236(236:0)	.	NHS	.	.	.	.	.	class3	PM2	.	.	.	.	.	Uncertain significance	.	.	1.883e-05	0	1.19293e-05	0	.	.	.	0.169	T	0.94	D	25.2	5.95	Autosomal dominant;Autosomal dominant	https://www.omim.org/entry/617830;https://www.omim.org/entry/613886
TB21AG0260	Mutant	PIK3CA	PIK3CA:NM_006218.4:exon20	c.3140A>G(p.H1047R)	3:178952085	3:178952085	A	G	het	missense_variant	rs121913279	0.343	.	1487(977:510)	BA190Q0054-B1B5AA7XKF1-A001L000K665	0	219(219:0)	.	HS2	.	Pathogenic	criteria_provided;_multiple_submitters;_no_conflicts	.	13652	class4	PS3;PM1;PM2;PP3	.	COSM775	3633	DM	?/.	Likely pathogenic	.	.	.	.	4.02781e-06	0	.	.	.	0.019	D	0.085	B	20.1	6.08	;;;;;;;;;;;;	https://www.omim.org/entry/114480;https://www.omim.org/entry/613089;https://www.omim.org/entry/612918;https://www.omim.org/entry/114500;https://www.omim.org/entry/615108;https://www.omim.org/entry/613659;https://www.omim.org/entry/114550;https://www.omim.org/entry/182000;https://www.omim.org/entry/155500;https://www.omim.org/entry/602501;https://www.omim.org/entry/162900;https://www.omim.org/entr…
TB21AG0260	Mutant	SPRED1	SPRED1:NM_152594.3:exon5	c.503A>G(p.Y168C)	15:38632017	15:38632017	A	G	het	missense_variant	.	0.2934	.	910(643:267)	BA190Q0054-B1B5AA7XKF1-A001L000K665	0	199(199:0)	.	NHS	.	.	.	.	.	class3	PM2	.	.	.	.	.	Uncertain significance	.	.	.	.	.	.	.	.	.	0.129	T	0.72	P	23.3	3.45	Autosomal dominant	https://www.omim.org/entry/611431
TB21AG0260	Mutant	EGFR	EGFR:NM_005228.5:exon21	c.2573T>G(p.L858R)	7:55259515	7:55259515	T	G	het	missense_variant	rs121434568	0.271	.	1513(1103:410)	BA190Q0054-B1B5AA7XKF1-A001L000K665	0	340(340:0)	.	HS3	.	drug_response	reviewed_by_expert_panel	.	16609	class3	PM2;PP3	.	COSM6224	2672	.	.	Likely pathogenic	.	.	.	.	.	.	.	.	.	0	D	0.999	D	33	5.71	Autosomal dominant; Somatic mutation;Autosomal recessive;Autosomal dominant; Somatic mutation;Autosomal dominant; Somatic mutation	https://www.omim.org/entry/211980;https://www.omim.org/entry/616069;https://www.omim.org/entry/211980;https://www.omim.org/entry/211980
TB21AG0260	Mutant	PTEN	PTEN:NM_000314.8:exon6	c.511C>T(p.Q171*)	10:89711893	10:89711893	C	T	het	stop_gained	rs786204864	0.218	.	578(452:126)	BA190Q0054-B1B5AA7XKF1-A001L000K665	0	210(210:0)	.	NHS	.	Pathogenic	reviewed_by_expert_panel	.	189411	class4	PVS1;PM2	.	COSM5149	40	DM	+/.	Pathogenic	.	.	.	.	.	.	.	.	.	.	.	.	.	41	5.74	Autosomal dominant;;Autosomal dominant;Autosomal dominant;Autosomal dominant;	https://www.omim.org/entry/158350;https://www.omim.org/entry/613028;https://www.omim.org/entry/158350;https://www.omim.org/entry/605309;https://www.omim.org/entry/607174;https://www.omim.org/entry/176807
TB21AG0260	Mutant	MGMT	MGMT:NM_002412.5:exon3	c.196C>G(p.L66V)	10:131506229	10:131506229	C	G	het	missense_variant	.	0.1997	.	606(485:121)	BA190Q0054-B1B5AA7XKF1-A001L000K665	0	192(192:0)	.	NHS	.	.	.	.	.	class3	PM2;PP3	.	.	.	.	.	Uncertain significance	.	.	.	.	.	.	.	.	.	0.038	D	0.859	P	26.3	4.79	.	.
TB21AG0260	Mutant	TSC1	TSC1:NM_000368.5:exon22	c.2851C>T(p.Q951*)	9:135772695	9:135772695	G	A	het	stop_gained	.	0.1522	.	1196(1014:182)	BA190Q0054-B1B5AA7XKF1-A001L000K665	0	336(335:0)	.	NHS	.	.	.	.	.	class4	PVS1;PM2	.	COSM7403506	1	.	.	Pathogenic	.	.	.	.	.	.	.	.	.	.	.	.	.	44	5.61	;;Autosomal dominant	https://www.omim.org/entry/607341;https://www.omim.org/entry/606690;https://www.omim.org/entry/191100
TB21AG0260	Mutant	FBXW7	FBXW7:NM_001013415.2:exon6	c.662G>A(p.R221K)	4:153251990	4:153251990	C	T	het	missense_variant	.	0.141	.	844(725:119)	BA190Q0054-B1B5AA7XKF1-A001L000K665	0	179(179:0)	.	NHS	.	.	.	.	.	class3	PM2;PP3	.	.	.	.	.	Uncertain significance	.	.	.	.	.	.	.	.	.	0.755	T	0.018	B	22.9	6.16	.	.
TB21AG0260	Mutant	THADA	THADA:NM_022065.4:exon33	c.4842G>A(p.M1614I)	2:43519338	2:43519338	C	T	het	missense_variant	.	0.1394	.	574(494:80)	BA190Q0054-B1B5AA7XKF1-A001L000K665	0	153(153:0)	.	NHS	.	.	.	.	.	class3	PM2;BP4	.	.	.	.	.	Uncertain significance	.	.	.	.	.	.	.	.	.	0.156	T	0.025	B	14.5	4.45	.	.
TB21AG0260	Mutant	FAT1	FAT1:NM_005245.4:exon2	c.249C>G(p.F83L)	4:187630733	4:187630733	G	C	het	missense_variant	rs745998808	0.1253	.	1748(1529:219)	BA190Q0054-B1B5AA7XKF1-A001L000K665	0	351(351:0)	.	NHS	.	.	.	.	.	class3	PM2;PP3	.	.	.	.	.	Uncertain significance	.	.	9.479e-06	0.0001	4.01274e-06	5.56359e-05	.	.	.	0	D	0.986	D	24.6	3.38	.	.
TB21AG0260	Mutant	PPM1D	PPM1D:NM_003620.4:exon2	c.601G>A(p.D201N)	17:58701010	17:58701010	G	A	het	missense_variant	.	0.1159	.	1596(1411:185)	BA190Q0054-B1B5AA7XKF1-A001L000K665	0	0(0:0)	.	CHIP	.	.	.	.	.	class3	PM2;PP3	.	.	.	.	.	Uncertain significance	.	.	.	.	.	.	.	.	.	0.351	T	0.072	B	22.8	5.36	;Autosomal dominant	https://www.omim.org/entry/114480;https://www.omim.org/entry/617450
TB21AG0260	Mutant	LZTR1	LZTR1:NM_006767.4:exon8	c.731C>A(p.S244Y)	22:21344754	22:21344754	C	A	het	missense_variant	.	0.1043	.	997(893:104)	BA190Q0054-B1B5AA7XKF1-A001L000K665	0	250(250:0)	.	NHS	.	.	.	.	.	class3	PM2;PP3	.	.	.	.	.	Uncertain significance	.	.	.	.	.	.	.	.	.	0.002	D	0.996	D	32	5.7	Autosomal dominant;Autosomal recessive;Autosomal dominant	https://www.omim.org/entry/616564;https://www.omim.org/entry/605275;https://www.omim.org/entry/615670
TB21AG0260	Mutant	PDK1	PDK1:NM_002610.5:exon8	c.910C>T(p.H304Y)	2:173435517	2:173435517	C	T	het	missense_variant	.	0.0906	.	872(793:79)	BA190Q0054-B1B5AA7XKF1-A001L000K665	0	173(173:0)	.	NHS	.	.	.	.	.	class3	PM2;PP3	.	.	.	.	.	Uncertain significance	.	.	.	.	.	.	.	.	.	0.746	T	0.031	B	5.256	4.9	.	.
TB21AG0260	Mutant	BRCA2	BRCA2:NM_000059.3:exon15	c.7567C>G(p.L2523V)	13:32930696	13:32930696	C	G	het	missense_variant	.	0.0883	.	1585(1445:140)	BA190Q0054-B1B5AA7XKF1-A001L000K665	0	258(258:0)	.	NHS	.	.	.	.	.	class3	PM2;PP3	class3	.	.	.	.	Uncertain significance	.	.	.	.	.	.	.	.	.	0	D	0.942	D	27.4	3.74	Autosomal dominant; Somatic mutation;Autosomal dominant;Autosomal recessive;Autosomal recessive;Autosomal recessive; Autosomal dominant;;Autosomal dominant; Somatic mutation;Autosomal dominant; Somatic mutation	https://www.omim.org/entry/114480;https://www.omim.org/entry/612555;https://www.omim.org/entry/605724;https://www.omim.org/entry/613029;https://www.omim.org/entry/155255;https://www.omim.org/entry/613347;https://www.omim.org/entry/176807;https://www.omim.org/entry/194070
TB21AG0260	Mutant	PIK3CA	PIK3CA:NM_006218.4:exon7	c.1357G>A(p.E453K)	3:178928079	3:178928079	G	A	het	missense_variant	rs1057519925	0.0872	.	1744(1592:152)	BA190Q0054-B1B5AA7XKF1-A001L000K665	0	253(253:0)	.	HS1	.	Pathogenic	criteria_provided;_multiple_submitters;_no_conflicts	.	376470	class5	PS3;PM1;PM2;PP3;PP5	.	COSM12584	82	DM	.	Likely pathogenic	.	.	.	.	.	.	.	.	.	0.115	T	0.655	P	32	5.64	;;;;;;;;;;;;	https://www.omim.org/entry/114480;https://www.omim.org/entry/613089;https://www.omim.org/entry/612918;https://www.omim.org/entry/114500;https://www.omim.org/entry/615108;https://www.omim.org/entry/613659;https://www.omim.org/entry/114550;https://www.omim.org/entry/182000;https://www.omim.org/entry/155500;https://www.omim.org/entry/602501;https://www.omim.org/entry/162900;https://www.omim.org/entr…
TB21AG0260	Mutant	GNAS	GNAS:NM_000516.6:exon6	c.442G>A(p.E148K)	20:57480447	20:57480447	G	A	het	missense_variant	.	0.0846	.	697(638:59)	BA190Q0054-B1B5AA7XKF1-A001L000K665	0	121(121:0)	.	NHS	.	.	.	.	.	class3	PM1;PM2;PP3	.	.	.	.	.	Uncertain significance	.	.	.	.	.	.	.	.	.	0.122	T	0.887	P	34	5.93	Somatic mutation;;Autosomal dominant;;Autosomal dominant;Autosomal dominant;Autosomal dominant;Autosomal dominant	https://www.omim.org/entry/219080;https://www.omim.org/entry/174800;https://www.omim.org/entry/166350;https://www.omim.org/entry/617686;https://www.omim.org/entry/103580;https://www.omim.org/entry/603233;https://www.omim.org/entry/612462;https://www.omim.org/entry/612463
TB21AG0260	Mutant	ARAF	ARAF:NM_001256196.1:exon7	c.613C>G(p.P205A)	X:47426084	X:47426084	C	G	het	missense_variant	.	0.0641	.	780(730:50)	BA190Q0054-B1B5AA7XKF1-A001L000K665	0	274(274:0)	.	NHS	.	.	.	.	.	class3	PM2;BP4	.	.	.	.	.	Uncertain significance	.	.	.	.	.	.	.	.	.	0.052	T	0.001	B	0.007	2.64	.	.
TB21AG0260	Mutant	CYP2D6	CYP2D6:NM_000106.6:exon7	c.1031G>A(p.R344Q)	22:42523591	22:42523591	C	T	het	missense_variant	rs76088846	0.0481	.	2161(2057:104)	BA190Q0054-B1B5AA7XKF1-A001L000K665	0	525(525:0)	.	NHS	.	.	.	.	.	class3	PM2;BP4	.	.	.	FP	?/.	Uncertain significance	.	.	2.844e-05	0.0001	1.59387e-05	0	6.4119e-05	0.000641849	.	1	T	0.041	B	8.724	-3.56	Autosomal recessive;Autosomal recessive	https://www.omim.org/entry/608902;https://www.omim.org/entry/608902
TB21AG0260	Mutant	ASCL4	ASCL4:NM_203436.2:exon1	c.322C>T(p.R108C)	12:108169314	12:108169314	C	T	het	missense_variant	.	0.0404	.	866(831:35)	BA190Q0054-B1B5AA7XKF1-A001L000K665	0	315(315:0)	.	NHS	.	.	.	.	.	class3	PM2;PP3	.	.	.	.	.	Uncertain significance	.	.	.	.	.	.	.	.	.	0	D	1	D	32	2.39	.	.
TB21AG0260	Mutant	EPHA5	EPHA5:NM_004439.8:exon3	c.443A>C(p.K148T)	4:66467826	4:66467826	T	G	het	missense_variant	.	0.0366	.	1775(1710:65)	BA190Q0054-B1B5AA7XKF1-A001L000K665	0	230(230:0)	.	NHS	.	.	.	.	.	class3	PM2;PP3	.	COSM1056658	1	.	.	Uncertain significance	.	.	.	.	.	.	.	.	.	0	D	0.999	D	26	5.68	.	.
TB21AG0260	Mutant	CHD4	CHD4:NM_001273.5:exon10	c.1336G>A(p.D446N)	12:6709085	12:6709085	C	T	het	missense_variant	.	0.036	.	1057(1019:38)	BA190Q0054-B1B5AA7XKF1-A001L000K665	0	368(368:0)	.	NHS	.	Uncertain_significance	criteria_provided;_single_submitter	.	444281	class3	PM2;PP3	.	.	.	.	.	Likely pathogenic	.	.	.	.	.	.	.	.	.	0.041	D	0.968	D	29.6	4.09	Autosomal dominant	https://www.omim.org/entry/617159
TB21AG0260	Mutant	PBRM1	PBRM1:NM_018313.5:exon12	c.1296G>C(p.Q432H)	3:52668623	3:52668623	C	G	het	missense_variant	.	0.0346	.	693(669:24)	BA190Q0054-B1B5AA7XKF1-A001L000K665	0	163(163:0)	.	NHS	.	.	.	.	.	class3	PM2;PP3	.	COSM6562469	1	.	.	Likely benign	.	.	.	.	.	.	.	.	.	0.003	D	0.997	D	22.7	1.84	.	.
TB21AG0260	Mutant	HRAS	HRAS:NM_176795.4:exon3	c.252C>G(p.I84M)	11:533804	11:533804	G	C	het	missense_variant	.	0.0328	.	976(944:32)	BA190Q0054-B1B5AA7XKF1-A001L000K665	0	395(395:0)	.	NHS	.	.	.	.	.	class3	PM2;PP2;BP4	.	.	.	.	.	Uncertain significance	.	.	.	.	.	.	.	.	.	0.013	D	0.399	B	23	1.73	;Autosomal dominant;Autosomal dominant;;;;	https://www.omim.org/entry/109800;https://www.omim.org/entry/218040;https://www.omim.org/entry/218040;https://www.omim.org/entry/162900;https://www.omim.org/entry/163200;https://www.omim.org/entry/137550;https://www.omim.org/entry/188470
TB21AG0260	Mutant	ERBB4	ERBB4:NM_001042599.1:exon27	c.3457A>C(p.N1153H)	2:212248762	2:212248762	T	G	het	missense_variant	.	0.0239	.	627(612:15)	BA190Q0054-B1B5AA7XKF1-A001L000K665	0	163(163:0)	.	NHS	.	.	.	.	.	class3	PM2;PP3	.	.	.	.	.	Uncertain significance	.	.	.	.	.	.	.	.	.	0.228	T	0.997	D	22.8	4.62	Autosomal dominant	https://www.omim.org/entry/615515
TB21AG0260	Mutant	LRP1B	LRP1B:NM_018557.3:exon26	c.4227G>A(p.M1409I)	2:141625775	2:141625775	C	T	het	missense_variant	.	0.0225	.	1069(1045:24)	BA190Q0054-B1B5AA7XKF1-A001L000K665	0	210(210:0)	.	NHS	.	.	.	.	.	class3	PM2;PP3	.	COSM8303402	1	.	.	Uncertain significance	.	.	.	.	.	.	.	.	.	0.007	D	0.977	D	24.6	5.83	.	.
TB21AG0260	Mutant	TERT	TERT:NM_001193376.2:exon10	c.2605G>A(p.D869N)	5:1266628	5:1266628	C	T	het	missense_variant	.	0.0167	.	2090(2055:35)	BA190Q0054-B1B5AA7XKF1-A001L000K665	0	146(146:0)	.	NHS	.	.	.	.	.	class3	PM1;PM2;PP3	.	.	.	.	.	Uncertain significance	.	.	.	.	.	.	.	.	.	0.515	T	1	D	26.3	3.87	Autosomal recessive; Autosomal dominant;Autosomal recessive; Autosomal dominant;Autosomal dominant; Somatic mutation;;Autosomal dominant	https://www.omim.org/entry/613989;https://www.omim.org/entry/613989;https://www.omim.org/entry/601626;https://www.omim.org/entry/615134;https://www.omim.org/entry/614742
TB21AG0260	Mutant	FAT1	FAT1:NM_005245.4:exon5	c.3805G>C(p.E1269Q)	4:187557906	4:187557906	C	G	het	missense_variant	.	0.0135	.	1478(1458:20)	BA190Q0054-B1B5AA7XKF1-A001L000K665	0	300(299:0)	.	NHS	.	.	.	.	.	class3	PM2;PP3	.	.	.	.	.	Uncertain significance	.	.	.	.	.	.	.	.	.	0.141	T	0.464	P	15.47	5.04	.	.
TB21AG0260	Mutant	MYH9	MYH9:NM_002473.5:exon31	c.4153G>T(p.E1385*)	22:36688223	22:36688223	C	A	het	stop_gained	.	0.0128	.	1171(1156:15)	BA190Q0054-B1B5AA7XKF1-A001L000K665	0	337(337:0)	.	NHS	.	.	.	.	.	class4	PVS1;PM2	.	.	.	.	.	Uncertain significance	.	.	.	.	.	.	.	.	.	.	.	.	.	45	4.94	Autosomal dominant;Autosomal dominant	https://www.omim.org/entry/603622;https://www.omim.org/entry/155100
TB21AG0260	Mutant	GATA2	GATA2:NM_032638.5:exon3	c.803G>C(p.G268A)	3:128204638	3:128204638	C	G	het	missense_variant	.	0.0097	.	1033(1023:10)	BA190Q0054-B1B5AA7XKF1-A001L000K665	0	359(358:0)	.	NHS	.	.	.	.	.	class3	PM2;PP3	.	.	.	.	.	Uncertain significance	.	.	.	.	.	.	.	.	.	0.188	T	0.998	D	23.4	4.62	Autosomal dominant;Autosomal dominant;Autosomal dominant; Somatic mutation;	https://www.omim.org/entry/614038;https://www.omim.org/entry/614172;https://www.omim.org/entry/601626;https://www.omim.org/entry/614286
TB21AG0260	Mutant	PGR	PGR:NM_000926.4:exon1	c.682G>C(p.E228Q)	11:100999120	11:100999120	C	G	het	missense_variant	.	0.0093	.	1184(1173:11)	BA190Q0054-B1B5AA7XKF1-A001L000K665	0	401(401:0)	.	NHS	.	.	.	.	.	class3	PM2	.	.	.	.	.	Uncertain significance	.	.	.	.	.	.	.	.	.	0.004	D	0.378	B	24.1	4.12	Autosomal recessive	https://www.omim.org/entry/264080
TB21AG0260	Mutant	GATA2	GATA2:NM_032638.5:exon3	c.663G>C(p.M221I)	3:128204778	3:128204778	C	G	het	missense_variant	.	0.0091	.	1312(1300:12)	BA190Q0054-B1B5AA7XKF1-A001L000K665	0	427(427:0)	.	NHS	.	.	.	.	.	class3	PM2;PP3	.	.	.	.	.	Uncertain significance	.	.	.	.	.	.	.	.	.	0.009	D	0.024	B	21.6	4.01	Autosomal dominant;Autosomal dominant;Autosomal dominant; Somatic mutation;	https://www.omim.org/entry/614038;https://www.omim.org/entry/614172;https://www.omim.org/entry/601626;https://www.omim.org/entry/614286
TB21AG0260	Mutant	CHD8	CHD8:NM_020920.4:exon38	c.6798A>T(p.E2266D)	14:21853883	14:21853883	T	A	het	missense_variant	rs370955484	0.0085	.	1773(1758:15)	BA190Q0054-B1B5AA7XKF1-A001L000K665	0	336(336:0)	.	NHS	.	.	.	.	.	class3	PM2;BP4	.	.	.	.	.	Likely benign	.	.	.	.	2.53479e-05	0.000275229	.	.	.	1	T	0.001	B	0.035	-8.18	Autosomal dominant	https://www.omim.org/entry/615032
TB21AG0260	Mutant	CHD8	CHD8:NM_020920.4:exon24	c.3782C>T(p.S1261L)	14:21868418	14:21868418	G	A	het	missense_variant	.	0.0052	.	2099(2088:11)	BA190Q0054-B1B5AA7XKF1-A001L000K665	0	341(341:0)	.	NHS	.	.	.	.	.	class3	PM2;PP3	.	.	.	.	.	Uncertain significance	.	.	.	.	.	.	.	.	.	0.054	T	0.039	B	24.6	5.21	Autosomal dominant	https://www.omim.org/entry/615032
TB21AG0260	CNV	PTEN	.	.	.	.	.	.	.	.	.	.	1.0628	.	.	.	.	.	CN	.	.	.	.	.	.	.	.	.	.	.	.	.	.	.	.	.	.	.	.	.	.	.	.	.	.	.	.	.	.
TB21AG0260	CNV	TERT	.	.	.	.	.	.	.	.	.	.	8.0412	.	.	.	.	.	CN	.	.	.	.	.	.	.	.	.	.	.	.	.	.	.	.	.	.	.	.	.	.	.	.	.	.	.	.	.	.
TB21BF0026	Mutant	KRAS	KRAS:NM_033360.4:exon2	c.35G>T(p.G12V)	12:25398284	12:25398284	C	A	het	missense_variant	rs121913529	0.2678	.	2255(1651:604)	BC21BF0025-B1BBAJ4XNF1-L000	0	313(313:0)	.	HS2	.	Pathogenic	criteria_provided;_multiple_submitters;_no_conflicts	.	12583	.	COSM520	11050	R	+/.	Likely pathogenic	.	.	.	.	0	0	.	.	.	0.01	D	0.978	D	29.9	5.68	;;;;;Autosomal dominant; Somatic mutation;;Autosomal dominant;;Autosomal dominant;	https://www.omim.org/entry/108010;https://www.omim.org/entry/109800;https://www.omim.org/entry/114480;https://www.omim.org/entry/615278;https://www.omim.org/entry/137215;https://www.omim.org/entry/601626;https://www.omim.org/entry/211980;https://www.omim.org/entry/609942;https://www.omim.org/entry/260350;https://www.omim.org/entry/614470;https://www.omim.org/entry/163200	PM1; PM2; PP3; PP5	12:25398284
TB21BF0026	Mutant	RUNX1	RUNX1:NM_001001890.3:exon1	c.265T>C(p.F89L)	21:36259145	21:36259145	A	G	het	missense_variant	.	0.1422	.	1519(1303:216)	BC21BF0025-B1BBAJ4XNF1-L000	0	181(181:0)	.	NHS	.	.	.	.	.	.	COSM6022396	1	.	.	Uncertain significance	.	.	.	.	.	.	.	.	.	0.076	T	0.997	D	29.2	4.45	Autosomal dominant; Somatic mutation;Autosomal dominant	https://www.omim.org/entry/601626;https://www.omim.org/entry/601399	PM1; PM2; PP3	21:36259145
TB21BF0026	Mutant	CDKN2A	CDKN2A:NM_000077.4:exon2	c.329G>A(p.W110*)	9:21971029	9:21971029	C	T	het	stop_gained	rs1057519852	0.0972	.	1883(1700:183)	BC21BF0025-B1BBAJ4XNF1-L000	0	307(307:0)	.	NHS	.	Pathogenic	criteria_provided;_single_submitter	.	376304	.	COSM12481	51	.	.	Pathogenic	.	.	.	.	.	.	.	.	.	.	.	.	.	38	5.01	Autosomal dominant;Autosomal dominant;;Autosomal dominant	https://www.omim.org/entry/155755;https://www.omim.org/entry/155601;https://www.omim.org/entry/606719	PVS1; PM2; PP3; PP5	9:21971029
TB21BF0026	Mutant	RET	RET:NM_020975.6:exon3	c.404G>A(p.G135D)	10:43597856	10:43597856	G	A	het	missense_variant	.	0.0135	.	1776(1752:24)	BC21BF0025-B1BBAJ4XNF1-L000	0	262(262:0)	.	NHS	.	.	.	.	.	.	.	.	.	.	Uncertain significance	.	.	.	.	.	.	.	.	.	0.469	T	0.156	B	2.063	-0.186	Autosomal dominant;Autosomal dominant;Autosomal dominant;Autosomal dominant;Autosomal dominant;Autosomal dominant;Autosomal dominant	https://www.omim.org/entry/209880;https://www.omim.org/entry/142623;https://www.omim.org/entry/142623;https://www.omim.org/entry/155240;https://www.omim.org/entry/171400;https://www.omim.org/entry/162300;https://www.omim.org/entry/171300	PM2; BP4	10:43597856
TB21BF0026	Mutant	LRP1B	LRP1B:NM_018557.3:exon41	c.6749A>G(p.N2250S)	2:141457869	2:141457869	T	C	het	missense_variant	.	0.0129	.	1087(1073:14)	BC21BF0025-B1BBAJ4XNF1-L000	0	310(310:0)	.	NHS	.	.	.	.	.	.	.	.	.	.	Uncertain significance	.	.	.	.	.	.	.	.	.	0.277	T	0.978	D	14.47	4.47	.	.	PM2; PP3	2:141457869
TB21BF0026	Mutant	CUL3	CUL3:NM_001257197.1:exon3	c.191A>G(p.Y64C)	2:225379479	2:225379479	T	C	het	missense_variant	.	0.0126	.	1115(1101:14)	BC21BF0025-B1BBAJ4XNF1-L000	0	202(202:0)	.	NHS	.	.	.	.	.	.	.	.	.	.	Uncertain significance	.	.	.	.	.	.	.	.	.	0	D	1	D	26.9	6.06	Autosomal dominant	https://www.omim.org/entry/614496	PM1; PM2; PP3	2:225379479
TB222Q0020	no_mutations
TF190216185026	Mutant	TP53	TP53:NM_000546.5:exon7	c.711G>A(p.M237I)	17:7577570	17:7577570	C	T	het	missense_variant	rs587782664	0.1102	.	463(412:51)	B190216185024-CLN-KY665	0	197(197:0)	.	HS1	.	Pathogenic	reviewed_by_expert_panel	.	142714	3.5	COSM10834	178	DM	.	Likely pathogenic	.	.	9.42e-06	0	4.061e-06	5.798e-05	.	.	.	0.009	D	0.999	D	31	3.12	Autosomal dominant;Autosomal dominant;Autosomal dominant;;Autosomal dominant;Autosomal dominant; Somatic mutation;Autosomal dominant; Somatic mutation;;Autosomal dominant;;Somatic mutation;	https://www.omim.org/entry/202300;https://www.omim.org/entry/614740;https://www.omim.org/entry/618165;https://www.omim.org/entry/114480;https://www.omim.org/entry/260500;https://www.omim.org/entry/114500;https://www.omim.org/entry/137800;https://www.omim.org/entry/114550;https://www.omim.org/entry/151623;https://www.omim.org/entry/607107;https://www.omim.org/entry/259500;https://www.omim.org/entr…	PM1; PM2; PP3; PP5	17:7577570
TF190216185026	Mutant	ARAF	ARAF:NM_001256196.1:exon10	c.1065G>T(p.K355N)	X:47426811	X:47426811	G	T	het	missense_variant	.	0.0765	.	601(555:46)	B190216185024-CLN-KY665	0	198(198:0)	.	NHS	.	.	.	.	.	.	.	.	.	.	Likely pathogenic	.	.	.	.	.	.	.	.	.	0.001	D	0.988	D	26.8	4.85	.	.	PM1; PM2; PP2; PP3	X:47426811
TF190216185026	Mutant	ATRX	ATRX:NM_000489.5:exon9	c.2310G>C(p.Q770H)	X:76938438	X:76938438	C	G	het	missense_variant	rs782715802	0.0289	.	1245(1209:36)	B190216185024-CLN-KY665	0	244(244:0)	.	NHS	.	.	.	.	.	.	.	.	.	.	Uncertain significance	.	.	1.317e-05	0	5.615e-06	0	.	.	.	0.151	T	0.851	P	0.038	3.34	;X-linked dominant;X-linked recessive	https://www.omim.org/entry/300448;https://www.omim.org/entry/301040;https://www.omim.org/entry/309580	PM2; PP3	X:76938438
TF190417203103	Mutant	CDKN2A	CDKN2A:NM_000077.4:exon1	c.131dup(p.Y44*)	9:21974695	9:21974695	-	T	het	stop_gained&frameshift_variant	rs730881673	0.2718	.	872(635:237)	B190416202671-Ge-CLN	0	220(220:0)	.	NHS	.	Pathogenic	criteria_provided;_multiple_submitters;_no_conflicts	.	483336	.	.	.	DM?	.	Uncertain significance	.	.	.	.	4.122e-06	0	.	.	.	.	.	.	.	.	.	Autosomal dominant;Autosomal dominant;;Autosomal dominant	https://www.omim.org/entry/155755;https://www.omim.org/entry/155601;https://www.omim.org/entry/606719	PM2; PP5	9:21974695
TF190417203103	Mutant	TNFAIP3	TNFAIP3:NM_001270507.2:exon6	c.904C>G(p.L302V)	6:138198311	6:138198311	C	G	het	missense_variant	.	0.2294	.	523(403:120)	B190416202671-Ge-CLN	0	147(147:0)	.	NHS	.	.	.	.	.	.	.	.	.	.	Uncertain significance	.	.	.	.	.	.	.	.	.	0	D	0.988	D	26.8	5.22	Autosomal dominant	https://www.omim.org/entry/616744	PM2; BP1	6:138198311
TF190417203103	Mutant	TP53	TP53:NM_000546.5:exon8	c.833C>T(p.P278L)	17:7577105	17:7577105	G	A	het	missense_variant	rs876659802	0.191	.	670(542:128)	B190416202671-Ge-CLN	0	226(226:0)	.	NHS	.	Conflicting_interpretations_of_pathogenicity	criteria_provided;_conflicting_interpretations	.	232497	2	COSM10863	129	DM	.	Uncertain significance	.	.	.	.	.	.	.	.	.	0	D	1	D	32	4.16	Autosomal dominant;Autosomal dominant;Autosomal dominant;;Autosomal dominant;Autosomal dominant; Somatic mutation;Autosomal dominant; Somatic mutation;;Autosomal dominant;;Somatic mutation;	https://www.omim.org/entry/202300;https://www.omim.org/entry/614740;https://www.omim.org/entry/618165;https://www.omim.org/entry/114480;https://www.omim.org/entry/260500;https://www.omim.org/entry/114500;https://www.omim.org/entry/137800;https://www.omim.org/entry/114550;https://www.omim.org/entry/151623;https://www.omim.org/entry/607107;https://www.omim.org/entry/259500;https://www.omim.org/entr…	PM1; PM2; PP3	17:7577105
TF190417203103	Mutant	DICER1	DICER1:NM_030621.4:exon7	c.523G>C(p.D175H)	14:95596445	14:95596445	C	G	het	missense_variant	.	0.1878	.	788(640:148)	B190416202671-Ge-CLN	0	105(105:0)	.	NHS	.	.	.	.	.	.	.	.	.	.	Uncertain significance	.	.	.	.	.	.	.	.	.	0.034	D	0.971	D	27.9	5.84	;Autosomal dominant;Autosomal dominant;	https://www.omim.org/entry/618272;https://www.omim.org/entry/138800;https://www.omim.org/entry/601200;https://www.omim.org/entry/180295	PM1; PM2; PP3; BP1	14:95596445
TF190417203103	Mutant	FBXW7	FBXW7:NM_001013415.2:exon7	c.801_804del(p.C268Yfs*8)	4:153250902	4:153250905	GCAT	-	het	frameshift_variant	.	0.1725	.	458(379:79)	B190416202671-Ge-CLN	0	100(100:0)	.	NHS	.	.	.	.	.	.	.	.	.	.	Likely pathogenic	.	.	.	.	.	.	.	.	.	.	.	.	.	.	.	.	.	PVS1; PM2	4:153250902
TF190417203103	Mutant	ABCB1	ABCB1:NM_000927.4:exon16	c.1811G>C(p.G604A)	7:87175255	7:87175255	C	G	het	missense_variant	.	0.114	.	807(715:92)	B190416202671-Ge-CLN	0	164(164:0)	.	NHS	.	.	.	.	.	.	.	.	.	.	Uncertain significance	.	.	.	.	.	.	.	.	.	0	D	0.999	D	28.6	5.86	;	https://www.omim.org/entry/120080;https://www.omim.org/entry/612244	PM1; PM2; PP3	7:87175255
TF190417203103	Mutant	KMT2A	KMT2A:NM_005933.4:exon4	c.3185C>T(p.S1062F)	11:118347548	11:118347548	C	T	het	missense_variant	.	0.107	.	570(509:61)	B190416202671-Ge-CLN	0	162(162:0)	.	NHS	.	.	.	.	.	.	COSM6975421	1	.	.	Uncertain significance	.	.	.	.	.	.	.	.	.	0.008	D	0.996	D	32	5.84	Autosomal dominant;Autosomal dominant	https://www.omim.org/entry/159555;https://www.omim.org/entry/605130	PM2; PP3; BP1	11:118347548
TF190417203103	Mutant	GNAS	GNAS:NM_080425.3:exon1	c.1396G>A(p.D466N)	20:57429716	20:57429716	G	A	het	missense_variant	.	0.0901	.	744(677:67)	B190416202671-Ge-CLN	0	202(202:0)	.	NHS	.	.	.	.	.	.	.	.	.	.	Uncertain significance	.	.	.	.	.	.	.	.	.	0.485	T	0.001	B	13.66	0.184	Somatic mutation;;Autosomal dominant;;Autosomal dominant;Autosomal dominant;Autosomal dominant;Autosomal dominant	https://www.omim.org/entry/219080;https://www.omim.org/entry/174800;https://www.omim.org/entry/166350;https://www.omim.org/entry/617686;https://www.omim.org/entry/103580;https://www.omim.org/entry/603233;https://www.omim.org/entry/612462;https://www.omim.org/entry/612463	PM2; BP4	20:57429716
TF190417203103	Mutant	ATM	ATM:NM_000051.3:exon40	c.5939G>T(p.G1980V)	11:108183158	11:108183158	G	T	het	missense_variant	.	0.0855	.	503(460:43)	B190416202671-Ge-CLN	0	99(99:0)	.	NHS	.	.	.	.	.	.	.	.	.	.	Uncertain significance	.	.	.	.	.	.	.	.	.	0.2	T	0.062	B	19.11	4.4	Autosomal recessive;Autosomal dominant; Somatic mutation;;;	https://www.omim.org/entry/208900;https://www.omim.org/entry/114480	PM1; PM2; BP1	11:108183158
TF190417203103	Mutant	FLCN	FLCN:NM_144997.7:exon14	c.1733G>A(p.R578Q)	17:17116976	17:17116976	C	T	het	missense_variant	rs1048214486	0.0783	.	434(400:34)	B190416202671-Ge-CLN	0	183(183:0)	.	NHS	.	Uncertain_significance	criteria_provided;_multiple_submitters;_no_conflicts	.	819964	.	COSM4766316	1	.	.	Uncertain significance	.	.	.	.	4.061e-06	0	.	.	0.000181	0.19	T	0.011	B	23.9	4.5	Autosomal dominant;;Autosomal dominant;	https://www.omim.org/entry/135150;https://www.omim.org/entry/114500;https://www.omim.org/entry/173600;https://www.omim.org/entry/144700	PM2; BP1	17:17116976
TF190417203103	Mutant	TP53	TP53:NM_000546.5:exon2	c.69G>T(p.W23C)	17:7579844	17:7579844	C	A	het	missense_variant	.	0.0431	.	441(422:19)	B190416202671-Ge-CLN	0	174(174:0)	.	NHS	.	.	.	.	.	0	COSM5428171	1	.	.	Uncertain significance	.	.	.	.	.	.	.	.	.	0	D	0.999	D	34	5.36	Autosomal dominant;Autosomal dominant;Autosomal dominant;;Autosomal dominant;Autosomal dominant; Somatic mutation;Autosomal dominant; Somatic mutation;;Autosomal dominant;;Somatic mutation;	https://www.omim.org/entry/202300;https://www.omim.org/entry/614740;https://www.omim.org/entry/618165;https://www.omim.org/entry/114480;https://www.omim.org/entry/260500;https://www.omim.org/entry/114500;https://www.omim.org/entry/137800;https://www.omim.org/entry/114550;https://www.omim.org/entry/151623;https://www.omim.org/entry/607107;https://www.omim.org/entry/259500;https://www.omim.org/entr…	PM1; PM2; PP3	17:7579844
TF190417203103	Mutant	B2M	B2M:NM_004048.3:exon2	c.228C>A(p.F76L)	15:45007781	15:45007781	C	A	het	missense_variant	.	0.0147	.	748(737:11)	B190416202671-Ge-CLN	0	217(217:0)	.	NHS	.	.	.	.	.	.	COSM7528905	1	.	.	Uncertain significance	.	.	.	.	.	.	.	.	.	0	D	1	D	26.9	5.11	Autosomal dominant;Autosomal recessive	https://www.omim.org/entry/105200;https://www.omim.org/entry/241600	PM1; PM2; PP2	15:45007781
TF190417203103	Mutant	VHL	VHL:NM_000551.3:exon1	c.274G>C(p.D92H)	3:10183805	3:10183805	G	C	het	missense_variant	.	0.0139	.	577(569:8)	B190416202671-Ge-CLN	0	186(186:0)	.	NHS	.	.	.	.	.	.	.	.	.	.	Likely pathogenic	.	.	.	.	.	.	.	.	.	0.161	T	0.009	B	21.5	1.08	Autosomal recessive;;Autosomal dominant;;Autosomal dominant	https://www.omim.org/entry/263400;https://www.omim.org/entry/171300;https://www.omim.org/entry/144700;https://www.omim.org/entry/193300	PM1; PM2; PM5	3:10183805
TF190417203103	Mutant	NF2	NF2:NM_000268.3:exon11	c.1084C>T(p.Q362*)	22:30067899	22:30067899	C	T	het	stop_gained	rs74315498	0.0118	.	509(503:6)	B190416202671-Ge-CLN	0	176(176:0)	.	NHS	.	.	.	.	.	.	COSM22250	6	DM	.	Pathogenic	.	.	.	.	.	.	.	.	.	.	.	.	.	44	5.56	;Autosomal dominant;	https://www.omim.org/entry/607174;https://www.omim.org/entry/101000;https://www.omim.org/entry/162091	PVS1; PM2; PP3	22:30067899
TF190417203103	Mutant	JAK3	JAK3:NM_000215.3:exon5	c.566G>A(p.S189N)	19:17953836	19:17953836	C	T	het	missense_variant&splice_region_variant	rs1024000474	0.0102	.	488(483:5)	B190416202671-Ge-CLN	0	147(147:0)	.	NHS	.	.	.	.	.	.	.	.	.	.	Uncertain significance	.	.	.	.	.	.	.	.	.	0.003	D	0.999	D	25.7	4.92	Autosomal recessive	https://www.omim.org/entry/600802	PM1; PM2; PP3	19:17953836
TF190418203528	Mutant	TP53	TP53:NM_000546.5:exon5	c.536A>G(p.H179R)	17:7578394	17:7578394	T	C	het	missense_variant	rs1057519991	0.5825	.	424(177:247)	B190418203526-Ge-CLN	0	231(231:0)	.	HS1	.	Conflicting_interpretations_of_pathogenicity	criteria_provided;_conflicting_interpretations	.	376606	3	COSM10889	283	DM	.	Uncertain significance	.	.	.	.	4.063e-06	0	.	.	.	0.001	D	1	D	26.1	5.47	Autosomal dominant;Autosomal dominant;Autosomal dominant;;Autosomal dominant;Autosomal dominant; Somatic mutation;Autosomal dominant; Somatic mutation;;Autosomal dominant;;Somatic mutation;	https://www.omim.org/entry/202300;https://www.omim.org/entry/614740;https://www.omim.org/entry/618165;https://www.omim.org/entry/114480;https://www.omim.org/entry/260500;https://www.omim.org/entry/114500;https://www.omim.org/entry/137800;https://www.omim.org/entry/114550;https://www.omim.org/entry/151623;https://www.omim.org/entry/607107;https://www.omim.org/entry/259500;https://www.omim.org/entr…	PM1; PM2; PP3	17:7578394
TF190418203528	Mutant	FBXW7	FBXW7:NM_001013415.2:exon9	c.1159C>G(p.R387G)	4:153247289	4:153247289	G	C	het	missense_variant	rs149680468	0.5674	.	534(231:303)	B190418203526-Ge-CLN	0	162(162:0)	.	NHS	.	Likely_pathogenic	no_assertion_criteria_provided	.	376423	.	COSM99603	55	.	.	Likely pathogenic	.	.	.	.	.	.	.	.	.	0.01	D	1	D	27.7	4.88	.	.	PM1; PM2; PP2; PP5	4:153247289
TF190418203528	Mutant	PIK3CA	PIK3CA:NM_006218.4:exon7	c.1379G>T(p.G460V)	3:178928101	3:178928101	G	T	het	missense_variant	.	0.5668	.	1775(769:1006)	B190418203526-Ge-CLN	0	227(227:0)	.	NHS	.	.	.	.	.	.	.	.	.	.	Likely pathogenic	.	.	.	.	.	.	.	.	.	0	D	0.999	D	29.1	5.64	;;;;;;;;;;;;	https://www.omim.org/entry/114480;https://www.omim.org/entry/613089;https://www.omim.org/entry/612918;https://www.omim.org/entry/114500;https://www.omim.org/entry/615108;https://www.omim.org/entry/613659;https://www.omim.org/entry/114550;https://www.omim.org/entry/182000;https://www.omim.org/entry/155500;https://www.omim.org/entry/602501;https://www.omim.org/entry/162900;https://www.omim.org/entr…	PM1; PM2; PP2; PP3	3:178928101
TF190418203528	Mutant	PKHD1	PKHD1:NM_138694.4:exon42	c.6815G>T(p.C2272F)	6:51768834	6:51768834	C	A	het	missense_variant	.	0.4377	.	393(221:172)	B190418203526-Ge-CLN	0	107(107:0)	.	NHS	.	.	.	.	.	.	.	.	.	.	Uncertain significance	.	.	.	.	.	.	.	.	.	0.67	T	0.016	B	0.067	0.354	Autosomal recessive	https://www.omim.org/entry/263200	PM1; PM2; BP4	6:51768834
TF190418203528	Mutant	FGFR2	FGFR2:NM_000141.4:exon7	c.823_825del(p.E275del)	10:123279607	10:123279609	CTC	-	het	inframe_deletion	.	0.3493	.	458(298:160)	B190418203526-Ge-CLN	0	190(189:0)	.	NHS	.	.	.	.	.	.	.	.	.	.	Uncertain significance	.	.	.	.	.	.	.	.	.	.	.	.	.	.	.	Autosomal dominant;Autosomal dominant;Autosomal dominant;Autosomal dominant;Autosomal dominant;;Autosomal dominant;;Autosomal dominant;Autosomal dominant;Autosomal dominant;Autosomal dominant;;	https://www.omim.org/entry/207410;https://www.omim.org/entry/101200;https://www.omim.org/entry/123790;https://www.omim.org/entry/614592;https://www.omim.org/entry/101600;https://www.omim.org/entry/123500;https://www.omim.org/entry/613659;https://www.omim.org/entry/123150;https://www.omim.org/entry/149730;https://www.omim.org/entry/101600;https://www.omim.org/entry/101400;https://www.omim.org/entr…	PM2; PM4	10:123279607
TF190418203528	Mutant	PIK3CA	PIK3CA:NM_006218.4:exon20	c.3019G>C(p.G1007R)	3:178951964	3:178951964	G	C	het	missense_variant	.	0.2282	.	1525(1177:348)	B190418203526-Ge-CLN	0	193(193:0)	.	NHS	.	.	.	.	.	.	COSM17443	20	.	.	Likely pathogenic	.	.	.	.	.	.	.	.	.	0.009	D	0.797	P	26.1	5.8	;;;;;;;;;;;;	https://www.omim.org/entry/114480;https://www.omim.org/entry/613089;https://www.omim.org/entry/612918;https://www.omim.org/entry/114500;https://www.omim.org/entry/615108;https://www.omim.org/entry/613659;https://www.omim.org/entry/114550;https://www.omim.org/entry/182000;https://www.omim.org/entry/155500;https://www.omim.org/entry/602501;https://www.omim.org/entry/162900;https://www.omim.org/entr…	PM1; PM2; PP2; PP3	3:178951964
TF190418203528	Mutant	RB1	RB1:NM_000321.2:exon8	c.751C>T(p.R251*)	13:48936983	13:48936983	C	T	het	stop_gained	rs1131690863	0.1286	.	692(603:89)	B190418203526-Ge-CLN	0	169(168:0)	.	NHS	.	Pathogenic	criteria_provided;_multiple_submitters;_no_conflicts	.	428681	.	COSM878	33	DM	.	Pathogenic	.	.	.	.	.	.	.	.	.	.	.	.	.	38	5.11	;;Autosomal dominant; Somatic mutation;Autosomal dominant; Somatic mutation;	https://www.omim.org/entry/109800;https://www.omim.org/entry/259500;https://www.omim.org/entry/180200;https://www.omim.org/entry/180200;https://www.omim.org/entry/182280	PVS1; PM2; PP3; PP5	13:48936983
TF190418203528	Mutant	ARID1A	ARID1A:NM_139135.4:exon4	c.1813C>T(p.Q605*)	1:27059176	1:27059176	C	T	het	stop_gained	.	0.1018	.	452(406:46)	B190418203526-Ge-CLN	0	155(155:0)	.	NHS	.	.	.	.	.	.	COSM2235432	7	.	.	Pathogenic	.	.	.	.	.	.	.	.	.	.	.	.	.	40	5.7	Autosomal dominant	https://www.omim.org/entry/614607	PVS1; PM2; PP3	1:27059176
TF190418203528	Mutant	KEAP1	KEAP1:NM_012289.4:exon2	c.119C>A(p.A40E)	19:10610591	19:10610591	G	T	het	missense_variant	.	0.0704	.	625(581:44)	B190418203526-Ge-CLN	0	249(249:0)	.	NHS	.	.	.	.	.	.	.	.	.	.	Uncertain significance	.	.	.	.	.	.	.	.	.	0.008	D	0.985	D	29.4	4.99	.	.	PM2	19:10610591
TF190509209876	Mutant	RB1	RB1:NM_000321.2:exon20	c.2081T>A(p.L694H)	13:49033944	13:49033944	T	A	het	missense_variant	.	0.7536	.	755(186:569)	B190509209874-Ge-CLN	0	205(205:0)	.	NHS	.	.	.	.	.	.	.	.	.	.	Uncertain significance	.	.	.	.	.	.	.	.	.	0	D	1	D	30	5.48	;;Autosomal dominant; Somatic mutation;Autosomal dominant; Somatic mutation;	https://www.omim.org/entry/109800;https://www.omim.org/entry/259500;https://www.omim.org/entry/180200;https://www.omim.org/entry/180200;https://www.omim.org/entry/182280	PM1; PM2; PP3; BP1	13:49033944
TF190509209876	Mutant	PRKCI	PRKCI:NM_002740.6:exon11	c.987C>G(p.F329L)	3:169999676	3:169999676	C	G	het	missense_variant	.	0.678	.	354(114:240)	B190509209874-Ge-CLN	0	62(61:0)	.	NHS	.	.	.	.	.	.	.	.	.	.	Uncertain significance	.	.	.	.	.	.	.	.	.	0.006	D	0.999	D	31	3.72	.	.	PM1; PM2	3:169999676
TF190509209876	Mutant	TP53	TP53:NM_000546.5:exon8	c.833C>T(p.P278L)	17:7577105	17:7577105	G	A	het	missense_variant	rs876659802	0.5873	.	848(350:498)	B190509209874-Ge-CLN	0	260(260:0)	.	NHS	.	Conflicting_interpretations_of_pathogenicity	criteria_provided;_conflicting_interpretations	.	232497	2	COSM10863	129	DM	.	Uncertain significance	.	.	.	.	.	.	.	.	.	0	D	1	D	32	4.16	Autosomal dominant;Autosomal dominant;Autosomal dominant;;Autosomal dominant;Autosomal dominant; Somatic mutation;Autosomal dominant; Somatic mutation;;Autosomal dominant;;Somatic mutation;	https://www.omim.org/entry/202300;https://www.omim.org/entry/614740;https://www.omim.org/entry/618165;https://www.omim.org/entry/114480;https://www.omim.org/entry/260500;https://www.omim.org/entry/114500;https://www.omim.org/entry/137800;https://www.omim.org/entry/114550;https://www.omim.org/entry/151623;https://www.omim.org/entry/607107;https://www.omim.org/entry/259500;https://www.omim.org/entr…	PM1; PM2; PP3	17:7577105
TF190509209876	Mutant	CASP8	CASP8:NM_001228.4:exon3	c.271C>T(p.Q91*)	2:202131480	2:202131480	C	T	het	stop_gained	.	0.5837	.	723(301:422)	B190509209874-Ge-CLN	0	197(197:0)	.	NHS	.	.	.	.	.	.	.	.	.	.	Pathogenic	.	.	.	.	.	.	.	.	.	.	.	.	.	35	3.63	Autosomal recessive;Autosomal dominant; Somatic mutation;;Autosomal dominant; Somatic mutation	https://www.omim.org/entry/607271;https://www.omim.org/entry/114480;https://www.omim.org/entry/114550;https://www.omim.org/entry/211980	PVS1; PM2; PP3	2:202131480
TF190509209876	Mutant	ERBB2	ERBB2:NM_004448.3:exon20	c.2313_2324dup(p.Y772_A775dup)	17:37880981	17:37880981	-	GCATACGTGATG	het	inframe_insertion	rs397516975	0.5507	.	808(363:445)	B190509209874-Ge-CLN	0	169(169:0)	.	HS3	.	Likely_pathogenic	criteria_provided;_single_submitter	.	13875	.	.	.	.	.	Uncertain significance	.	.	.	.	.	.	.	.	.	.	.	.	.	.	.	;;;	https://www.omim.org/entry/211980;https://www.omim.org/entry/613659;https://www.omim.org/entry/137800	PM2; PM4; PP5	17:37880995
TF190509209876	Mutant	STK11	STK11:NM_000455.5:exon6	c.848C>T(p.S283F)	19:1221325	19:1221325	C	T	het	missense_variant	.	0.5161	.	496(240:256)	B190509209874-Ge-CLN	0	173(173:0)	.	NHS	.	.	.	.	.	.	COSM8309150	1	.	.	Uncertain significance	.	.	.	.	.	.	.	.	.	0.025	D	0.756	P	33	4.22	;;Autosomal dominant;	https://www.omim.org/entry/260350;https://www.omim.org/entry/175200;https://www.omim.org/entry/273300	PM2	19:1221325
TF190509209876	Mutant	STK11	STK11:NM_000455.5:exon8	c.1051G>A(p.E351K)	19:1223114	19:1223114	G	A	het	missense_variant	rs746460823	0.4786	.	397(207:190)	B190509209874-Ge-CLN	0	156(156:0)	.	NHS	.	Uncertain_significance	criteria_provided;_multiple_submitters;_no_conflicts	.	484997	.	COSM9499221	1	.	.	Uncertain significance	.	.	1.147e-05	0	4.123e-06	0	.	.	0.000181	0.028	D	0.014	B	22.4	3.79	;;Autosomal dominant;	https://www.omim.org/entry/260350;https://www.omim.org/entry/175200;https://www.omim.org/entry/273300	PM2	19:1223114
TF190509209876	Mutant	SMARCA4	SMARCA4:NM_003072.4:intron20	c.2973+1G>T	19:11134308	19:11134308	G	T	het	splice_donor_variant	.	0.4475	.	219(121:98)	B190509209874-Ge-CLN	0	106(106:0)	.	NHS	.	.	.	.	.	.	.	.	.	.	Pathogenic	.	.	.	.	.	.	.	.	.	.	.	.	.	23.5	3.86	Autosomal dominant;Autosomal dominant	https://www.omim.org/entry/614609;https://www.omim.org/entry/613325	PVS1; PM2; PP3	19:11134308
TF190509209876	Mutant	PRKCI	PRKCI:NM_002740.6:exon9	c.826dup(p.T276Nfs*16)	3:169998127	3:169998127	-	A	het	frameshift_variant	rs756514123	0.3321	.	551(368:183)	B190509209874-Ge-CLN	0	195(191:0)	.	NHS	.	.	.	.	.	.	.	.	.	.	Uncertain significance	.	.	9.432e-06	0	8.183e-06	0	3.251e-05	0	.	.	.	.	.	.	.	.	.	.	3:169998135
TF190509209876	Mutant	STK11	STK11:NM_000455.5:exon8	c.1090C>G(p.Q364E)	19:1223153	19:1223153	C	G	het	missense_variant	.	0.0693	.	433(403:30)	B190509209874-Ge-CLN	0	151(151:0)	.	NHS	.	.	.	.	.	.	.	.	.	.	Uncertain significance	.	.	.	.	.	.	.	.	.	0.267	T	0.366	B	15.03	2.73	;;Autosomal dominant;	https://www.omim.org/entry/260350;https://www.omim.org/entry/175200;https://www.omim.org/entry/273300	PM2	19:1223153
TF190509209876	Mutant	SMAD3	SMAD3:NM_005902.4:exon9	c.1278G>C(p.*426Yext*6)	15:67482874	15:67482874	G	C	het	stop_lost	.	0.0221	.	725(709:16)	B190509209874-Ge-CLN	0	254(254:0)	.	NHS	.	Uncertain_significance	criteria_provided;_single_submitter	.	477569	.	COSM6941910	1	.	.	Uncertain significance	.	.	.	.	.	.	.	.	.	.	.	.	.	12.84	4.06	Autosomal dominant	https://www.omim.org/entry/613795	PM2; PM4; PP3	15:67482874
[truncated: 21 more columns]

## Sheet: CIS
Tissue_sample	CIS
NA	NA
F17021847369	0.477
TB209G0249	0.745
FB203B0061	0.248
FD19810099	0.282
TF190509209876	0.632
TB21430214	0.435
TB196B0095	0.251
FA196K0070	0.006
NA	NA
F190425206203	0.374
FB207U0135	0.06
TB200D0071	0.386
NA	NA
FB21700014	0.232
F181102157760	0.413
FC20730128	0.017
TB20250086	0.481
TB222Q0020	0.078
FB21680182	0.267
TB199P0076	0.128
TB206C0038	0.005
T181115160935	0.382
NA	NA
TF190418203528	0.693
FB216A0203	0.429
TB21AG0260	0.637
NA	NA
FB212N0060	0.247
F190430207665	0.062
NA	NA
FC20B80036	0.411
TB20340038	0.105
TF190417203103	0.252
FB22630062	0.046
TB21640124	0.47
TF190216185026	0.118
FB21BL0228	0.077
FD195D0112	0.032
FB19AM0178	0.178
FB20AK0227	0.408
FB215K0094	0.368
TB19AB0026	0.256
FB19BD0147	0.138
F181123163380	0.171
FB20B90107	0.078
FB217K0118	0.022
FB190U0015	0.058
TB21BF0026	0.039
NA	NA
FB206Q0171	0.152
NA	NA
F190116178257	0.364
